# Supplementary material for: Prevalence and genetic diversity of multidrug-resistant Salmonella Typhimurium monophasic variant in a swine farm from China
Source: Front Microbiol. 2023 Jun 15;14:1200088. doi: 10.3389/fmicb.2023.1200088 (PMC10311412; doi:10.3389/fmicb.2023.1200088)
Supplement: Supplementary Table 1 — Detailed information on the 54 S. enterica strains reported in this study. [file Table_1.XLSX]

## Sheet: Table S1
Strain	Year	Source	Serotype	Sequence Type	rST	cgMLST	Sequence size	Number of contigs	GC content (%)	Shortest contig size	Median sequence size	Mean sequence size	Longest contig size	N50 value	L50 value	GyrA substitution	Resistance genes	Plasmid(s)
1M-10	2021	Swine	Enteritidis	11	1425	303335	4696844	47	52.1	209	10189	99932.9	1223875	283444	4	D87G	aac(6')-Iaa	IncFIB(S), IncFII(S)
1M-11	2021	Swine	Enteritidis	11	1425	303335	4700076	48	52.1	209	10189	97918.2	1005359	406229	4	D87G	aac(6')-Iaa	IncFIB(S), IncFII(S)
1M-12	2021	Swine	Enteritidis	11	1425	303335	4697096	46	52.1	209	10189	102111	1223875	406229	4	D87G	aac(6')-Iaa	IncFIB(S), IncFII(S)
1M-5	2021	Swine	Enteritidis	11	1425	303335	4721620	55	52.1	209	4899	85847.6	1223875	229238	4	D87G	aac(6')-Iaa	IncFIB(S), IncFII(S)
1M-7	2021	Swine	Enteritidis	11	1425	303335	4699377	50	52.1	209	32971	93987.5	1005359	226271	5	D87G	aac(6')-Iaa	IncFIB(S), IncFII(S)
1M-8	2021	Swine	Enteritidis	11	1425	303335	4696995	48	52.1	209	26227	97854.1	1223875	229238	4	D87G	aac(6')-Iaa	IncFIB(S), IncFII(S)
1M-9	2021	Swine	Enteritidis	11	1425	303335	4696916	45	52.1	213	6129	104376	1223875	406229	4	D87G	aac(6')-Iaa	IncFIB(S), IncFII(S)
3M-23	2021	Swine	4,[5],12:i:-	34	60594	303337	5130393	127	51.9	200	1680	40396.8	474121	267185	8		aph(3'')-Ib, aac(3)-IV, aph(6)-Id, aph(4)-Ia, aac(6')-Iaa, aadA1, aph(3')-Ia, arr-2, dfrA14, sul2, qnrS1, tet(A), blaTEM-1B, blaCTX-M-65, blaOXA-10, floR, cmlA1, lnu(F)	IncHI2, IncQ1
3M-26	2021	Swine	4,[5],12:i:-	34	60594	303337	5129802	129	51.9	200	1588	39765.9	474121	267185	8		aph(3'')-Ib, aac(3)-IV, aph(6)-Id, aph(4)-Ia, aac(6')-Iaa, aadA1, aph(3')-Ia, arr-2, dfrA14, sul2, qnrS1, tet(A), blaTEM-1B, blaCTX-M-65, blaOXA-10, floR, cmlA1, lnu(F)	IncHI2, IncQ1
6M-101	2021	Swine	4,[5],12:i:-	34	1369	303338	4909844	131	52.2	200	1569	37479.7	523814	223101	8		aph(6)-Id, aac(6')-Iaa, aph(3'')-Ib, sul2, blaTEM-1B, tet(B)	IncQ1
6M-46	2021	Swine	4,[5],12:i:-	34	1369	303338	4909657	133	52.2	200	1554	36914.7	523930	223101	8		aph(6)-Id, aac(6')-Iaa, aph(3'')-Ib, sul2, blaTEM-1B, tet(B)	IncQ1
6M-47	2021	Swine	4,[5],12:i:-	34	1369	303339	4909985	130	52.2	200	1569	37769.1	523862	223101	8		aph(6)-Id, aac(6')-Iaa, aph(3'')-Ib, sul2, blaTEM-1B, tet(B)	IncQ1
6M-48	2021	Swine	4,[5],12:i:-	34	1369	303338	4934234	106	52.1	200	2068	46549.4	523862	271937	7		aph(6)-Id, aac(6')-Iaa, aph(3'')-Ib, sul2, blaTEM-1B, tet(B)	IncQ1
6M-51	2021	Swine	4,[5],12:i:-	34	1369	303338	4934188	105	52.1	200	2067	46992.3	524046	271937	8		aph(6)-Id, aac(6')-Iaa, aph(3'')-Ib, sul2, blaTEM-1B, tet(B)	IncQ1
6M-52	2021	Swine	4,[5],12:i:-	34	1369	303340	4952214	132	52.1	200	1554	37516.8	523862	223101	8		aph(6)-Id, aac(6')-Iaa, aph(3'')-Ib, sul2, blaTEM-1B, tet(B)	IncQ1
6M-53	2021	Swine	4,[5],12:i:-	34	1369	303341	4951593	134	52.1	200	1569	36952.2	523862	223101	8		aph(6)-Id, aac(6')-Iaa, aph(3'')-Ib, sul2, blaTEM-1B, tet(B)	IncQ1
6M-54	2021	Swine	4,[5],12:i:-	34	1369	303342	5127490	177	51.9	200	1408	28968.9	443122	135128	10		aadA1, aph(4)-Ia, aph(3')-Ia, aac(3)-IV, aac(6')-Ib-cr, aadA2b, aph(6)-Id, aph(3'')-Ib, aac(6')-Iaa, mcr-1.1, blaOXA-1, blaCTX-M-14, tet(B), qnrS2, dfrA12, sul1, sul2, sul3, arr-3, catB3, cmlA1, floR	IncHI2, IncQ1
6M-55	2021	Swine	4,[5],12:i:-	34	1369	303338	4951685	134	52.1	200	1569	36952.9	435843	223101	8		aph(6)-Id, aac(6')-Iaa, aph(3'')-Ib, sul2, blaTEM-1B, tet(B)	IncQ1
6M-56	2021	Swine	4,[5],12:i:-	34	1369	303338	4951782	130	52.1	200	1554	38090.6	523930	223101	8		aph(6)-Id, aac(6')-Iaa, aph(3'')-Ib, sul2, blaTEM-1B, tet(B)	IncQ1
6M-58	2021	Swine	4,[5],12:i:-	34	1369	303338	5195554	134	51.9	200	1727	38772.8	659937	223101	8		aac(6')-Iaa, aac(3)-IV, aph(6)-Id, aph(3'')-Ib, aph(3')-Ia, aph(4)-Ia, aadA1, blaOXA-10, blaTEM-1B, tet(A), arr-2, qnrS1, sul2, dfrA14, floR, cmlA1, lnu(F)	IncHI2, IncQ1
6M-59	2021	Swine	4,[5],12:i:-	34	1369	303905	4909358	128	52.2	200	1554	38354.4	628165	271705	7		aph(6)-Id, aac(6')-Iaa, aph(3'')-Ib, sul2, blaTEM-1B, tet(B)	IncQ1
6M-60	2021	Swine	4,[5],12:i:-	34	1369	303338	4909557	128	52.2	200	1554	38355.9	523862	271705	7		aph(6)-Id, aac(6')-Iaa, aph(3'')-Ib, sul2, blaTEM-1B, tet(B)	IncQ1
6M-61	2021	Swine	4,[5],12:i:-	34	1369	303338	4951361	132	52.1	200	1554	37510.3	628138	271705	7		aph(6)-Id, aac(6')-Iaa, aph(3'')-Ib, sul2, blaTEM-1B, tet(B)	IncQ1
6M-62	2021	Swine	4,[5],12:i:-	34	1369	303338	4951787	133	52.1	200	1588	37231.5	435843	224022	8		aph(6)-Id, aac(6')-Iaa, aph(3'')-Ib, sul2, blaTEM-1B, tet(B)	IncQ1
6M-63	2021	Swine	4,[5],12:i:-	34	1369	303338	4933987	105	52.1	200	2068	46990.4	523930	279174	7		aph(6)-Id, aac(6')-Iaa, aph(3'')-Ib, sul2, blaTEM-1B, tet(B)	IncQ1
6M-64	2021	Swine	4,[5],12:i:-	34	1369	303338	4933581	102	52.1	200	1753	48368.4	628144	271937	7		aph(6)-Id, aac(6')-Iaa, aph(3'')-Ib, sul2, blaTEM-1B, tet(B)	IncQ1
6M-65	2021	Swine	4,[5],12:i:-	34	1369	303338	4952125	131	52.1	200	1408	37802.5	524046	223101	8		aph(6)-Id, aac(6')-Iaa, aph(3'')-Ib, sul2, blaTEM-1B, tet(B)	IncQ1
6M-67	2021	Swine	4,[5],12:i:-	34	1369	303338	4951710	132	52.1	200	1569	37513	628144	271705	7		aph(6)-Id, aac(6')-Iaa, aph(3'')-Ib, sul2, blaTEM-1B, tet(B)	IncQ1
6M-68	2021	Swine	4,[5],12:i:-	34	1369	303338	4909823	131	52.2	200	1554	37479.6	628144	271705	7		aph(6)-Id, aac(6')-Iaa, aph(3'')-Ib, sul2, blaTEM-1B, tet(B)	IncQ1
6M-69	2021	Swine	4,[5],12:i:-	34	1369	303338	4909590	129	52.2	200	1554	38058.8	628144	271705	7		aph(6)-Id, aac(6')-Iaa, aph(3'')-Ib, sul2, blaTEM-1B, tet(B)	IncQ1
6M-70	2021	Swine	4,[5],12:i:-	34	1369	303338	4952362	134	52.1	200	1554	36957.9	524046	223101	8		aph(6)-Id, aac(6')-Iaa, aph(3'')-Ib, sul2, blaTEM-1B, tet(B)	IncQ1
6M-71	2021	Swine	4,[5],12:i:-	34	1369	303918	5214192	140	51.9	200	1731	37244.2	555723	191492	9		aac(6')-Iaa, aac(3)-IV, aph(6)-Id, aph(3'')-Ib, aph(3')-Ia, aph(4)-Ia, aadA1, blaOXA-10, blaTEM-1B, tet(A), tet(B), arr-2, qnrS1, sul2, dfrA14, floR, cmlA1, lnu(F)	IncHI2A, IncQ1
6M-72	2021	Swine	Derby	40	3735	303905	4886301	76	52	228	4846	64293.4	463863	260169	7		aac(6')-Iaa, fosA7, qnrS1	IncQ1
6M-73	2021	Swine	4,[5],12:i:-	34	1369	303338	4933190	102	52.1	200	2610	48364.6	578379	271937	7		aph(6)-Id, aac(6')-Iaa, aph(3'')-Ib, sul2, blaTEM-1B, tet(B)	IncQ1
6M-74	2021	Swine	4,[5],12:i:-	34	1369	303905	4951301	131	52.1	200	1588	37796.2	523862	212848	8		aph(6)-Id, aac(6')-Iaa, aph(3'')-Ib, sul2, blaTEM-1B, tet(B)	IncQ1
6M-76	2021	Swine	4,[5],12:i:-	34	1369	303338	5213287	138	51.9	200	1727	37777.4	659937	199242	8		aph(6)-Id, aac(6')-Iaa, aph(3'')-Ib, sul2, blaTEM-1B, tet(B)	IncQ1
6M-78	2021	Swine	4,[5],12:i:-	34	1369	303338	4951528	131	52.1	200	1554	37797.9	523930	223101	8		aac(6')-Iaa, aac(3)-IV, aph(6)-Id, aph(3'')-Ib, aph(3')-Ia, aph(4)-Ia, aadA1, blaOXA-10, blaTEM-1B, tet(A), tet(B), arr-2, qnrS1, sul2, dfrA14, floR, cmlA1, lnu(F)	IncHI2A, IncQ1
6M-80	2021	Swine	4,[5],12:i:-	34	1369	303338	4933889	105	52.1	200	2068	46989.4	523862	271937	7		aph(6)-Id, aac(6')-Iaa, aph(3'')-Ib, sul2, blaTEM-1B, tet(B)	IncQ1
6M-81	2021	Swine	4,[5],12:i:-	34	1369	303338	4909555	130	52.2	200	1569	37765.8	523862	271705	7		aph(6)-Id, aac(6')-Iaa, aph(3'')-Ib, sul2, blaTEM-1B, tet(B)	IncQ1
6M-82	2021	Swine	4,[5],12:i:-	34	1369	303338	4909504	133	52.2	200	1554	36913.6	523862	223101	8		aph(6)-Id, aac(6')-Iaa, aph(3'')-Ib, sul2, blaTEM-1B, tet(B)	IncQ1
6M-83	2021	Swine	4,[5],12:i:-	34	1369	303338	4934378	102	52.1	200	1753	48376.3	523930	279174	7		aph(6)-Id, aac(6')-Iaa, aph(3'')-Ib, sul2, blaTEM-1B, tet(B)	IncQ1
6M-84	2021	Swine	4,[5],12:i:-	34	1369	303338	4951626	130	52.1	200	1554	38089.4	628144	271705	7		aph(6)-Id, aac(6')-Iaa, aph(3'')-Ib, sul2, blaTEM-1B, tet(B)	IncQ1
6M-88	2021	Swine	4,[5],12:i:-	34	1369	303338	4933503	104	52.1	200	2484	47437.5	524000	279174	7		aph(6)-Id, aac(6')-Iaa, aph(3'')-Ib, sul2, blaTEM-1B, tet(B)	IncQ1
6M-89	2021	Swine	4,[5],12:i:-	34	1369	303338	4909873	127	52.2	200	1569	38660.4	523862	271705	7		aph(6)-Id, aac(6')-Iaa, aph(3'')-Ib, sul2, blaTEM-1B, tet(B)	IncQ1
6M-90	2021	Swine	4,[5],12:i:-	34	1369	303338	4952279	130	52.1	200	1408	38094.5	523930	223101	8		aph(6)-Id, aac(6')-Iaa, aph(3'')-Ib, sul2, blaTEM-1B, tet(B)	IncQ1
6M-91	2021	Swine	4,[5],12:i:-	34	1369	303338	4946732	115	52.1	200	2484	43015.1	523862	274526	7		aph(6)-Id, aac(6')-Iaa, aph(3'')-Ib, sul2, blaTEM-1B, tet(B)	IncQ1
6M-92	2021	Swine	4,[5],12:i:-	34	1369	303338	4909820	129	52.2	200	1554	38060.6	523930	271705	7		aph(6)-Id, aac(6')-Iaa, aph(3'')-Ib, sul2, blaTEM-1B, tet(B)	IncQ1
6M-93	2021	Swine	4,[5],12:i:-	34	1369	303338	4951687	128	52.1	200	1588	38685.1	523862	271705	7		aph(6)-Id, aac(6')-Iaa, aph(3'')-Ib, sul2, blaTEM-1B, tet(B)	IncQ1
6M-94	2021	Swine	4,[5],12:i:-	34	1369	303338	4909539	131	52.2	200	1554	37477.4	524068	223101	8		aph(6)-Id, aac(6')-Iaa, aph(3'')-Ib, sul2, blaTEM-1B, tet(B)	IncQ1
6M-95	2021	Swine	4,[5],12:i:-	34	1369	303338	4909512	128	52.2	200	1588	38355.6	523930	271705	7		aph(6)-Id, aac(6')-Iaa, aph(3'')-Ib, sul2, blaTEM-1B, tet(B)	IncQ1
6M-96	2021	Swine	4,[5],12:i:-	34	1369	303988	4909072	130	52.2	200	1408	37762.1	628144	271705	7		aph(6)-Id, aac(6')-Iaa, aph(3'')-Ib, sul2, blaTEM-1B, tet(B)	IncQ1
6M-97	2021	Swine	4,[5],12:i:-	34	1369	303338	4909448	131	52.2	200	1408	37476.7	628144	271705	7		aph(6)-Id, aac(6')-Iaa, aph(3'')-Ib, sul2, blaTEM-1B, tet(B)	IncQ1
6M-98	2021	Swine	Derby	40	3735	303918	4886760	73	52	228	4342	66941.9	565155	290510	6		aac(6')-Iaa, fosA7, qnrS1	IncQ1
6M-99	2021	Swine	4,[5],12:i:-	34	1369	303338	4950792	120	52.1	200	1731	41256.6	682661	271705	7		aph(6)-Id, aac(6')-Iaa, aph(3'')-Ib, sul2, blaTEM-1B, tet(B)	IncQ1

## Sheet: Table S2
Strain	Source	Year	Bio Project ID	Assembly Barcode	Data source	rST	SGI4	IncHI2	IncQ1	aac(2')-IIa	aac(3)-IId	aac(3)-IV	aac(6')-Iaa	aac(6')-Ib3	aac(6')-Ib-cr	aac(6')-IIc	aadA1	aadA16	aadA17	aadA2	aadA22	aadA2b	ant(2'')-Ia	ant(3'')-Ia	aph(3')-Ia	aph(3'')-Ib	aph(4)-Ia	aph(6)-Id	ARR-2	ARR-3	blaCMY-2	blaCTX-M-14	blaCTX-M-55	blaCTX-M-65	blaDHA-1	blaLAP-2	blaNDM-5	blaOXA-1	blaOXA-10	blaOXA-16	blaTEM-116	blaTEM-1B	blaTEM-30	bleO	catA2	catB3	cmlA1	dfrA12	dfrA14
FDA885362	Food	2014	PRJNA186035	SAL_FA1054AA_AS	EnteroBase	1369	1	0	1	0	0	0	1	0	0	0	0	0	0	0	0	0	0	0	0	1	0	1	0	0	0	0	0	0	0	0	0	0	0	0	0	1	0	0	0	0	0	0	0
ST45	Human	2011	PRJNA615288	SAL_HC4761AA_AS	EnteroBase	1369	1	1	1	0	0	1	1	0	1	0	1	0	0	0	0	1	0	0	1	1	1	1	0	1	0	0	1	0	0	0	0	1	0	0	0	1	0	1	1	1	1	1	0
ST101	Human	2013	PRJNA615288	SAL_HC4765AA_AS	EnteroBase	95315	1	1	0	0	1	0	1	0	0	0	0	0	0	0	0	0	0	0	0	1	0	1	0	0	0	0	1	0	0	0	0	0	0	0	0	1	0	0	1	0	0	0	0
ST106	Human	2013	PRJNA615288	SAL_HC4766AA_AS	EnteroBase	1369	1	0	0	0	0	0	1	0	1	0	1	0	0	0	0	1	0	0	1	0	0	0	0	1	0	0	0	0	0	0	0	1	0	0	0	0	0	1	0	1	1	1	0
ST113	Human	2013	PRJNA615288	SAL_HC4767AA_AS	EnteroBase	42242	1	1	1	0	1	0	1	0	0	0	0	0	0	0	0	0	0	0	0	1	0	1	0	0	0	0	1	0	0	0	0	0	0	0	0	1	0	0	1	0	0	0	0
ST46	Human	2011	PRJNA615288	SAL_HC4773AA_AS	EnteroBase	1369	1	1	1	0	0	1	1	0	1	0	1	0	0	0	0	1	0	0	1	1	1	1	0	1	0	0	1	0	0	0	0	1	0	0	0	1	0	1	1	1	1	1	0
15E434	Human	2015	PRJNA224116	SAL_HC4800AA_AS	EnteroBase	135676	1	0	0	0	0	0	1	0	0	0	0	0	0	0	0	0	0	0	0	1	0	1	0	0	0	0	1	0	0	0	0	0	0	0	0	1	0	0	1	0	0	0	0
16E080	Human	2016	PRJNA224116	SAL_HC4801AA_AS	EnteroBase	1369	1	0	0	0	1	0	1	0	0	0	0	0	0	0	0	0	0	0	0	1	0	1	0	0	0	0	1	0	0	0	0	0	0	0	0	1	0	0	1	0	0	0	0
SCSM4.1	Poultry	2019	PRJNA224116	SAL_HC4806AA_AS	EnteroBase	1369	1	1	1	0	0	1	1	0	1	0	1	0	0	0	0	1	0	0	1	1	1	1	0	1	0	0	0	0	0	0	0	1	0	0	0	1	0	1	0	1	1	1	0
S44712	Human	2017	PRJNA224116	SAL_HC4855AA_AS	EnteroBase	1369	1	1	0	0	0	1	1	0	0	0	1	0	0	0	0	1	0	0	0	0	1	0	0	0	0	1	0	0	0	0	0	0	0	0	0	0	0	1	0	0	1	1	0
S61394	Human	2017	PRJNA224116	SAL_HC4856AA_AS	EnteroBase	1369	1	1	0	0	0	1	1	0	0	0	1	0	0	0	0	1	0	0	1	0	1	0	0	0	0	1	0	0	0	0	0	0	0	0	0	0	0	1	0	0	1	1	0
TJWQ005	Human	2017	PRJNA224116	SAL_HC5080AA_AS	EnteroBase	1369	1	1	1	0	0	1	1	0	1	0	0	0	0	0	0	0	0	0	0	1	1	1	0	1	0	0	0	1	0	0	0	1	0	0	0	1	0	1	0	1	0	0	0
S12095	Human	2012	PRJNA639393	SAL_HC9967AA_AS	EnteroBase	1369	1	0	1	0	0	0	1	0	0	0	0	0	0	0	0	0	0	0	0	1	0	1	0	0	0	0	0	0	0	0	0	0	0	0	0	1	0	0	0	0	0	0	0
S14002	Human	2015	PRJNA639393	SAL_HC9974AA_AS	EnteroBase	1369	1	0	1	0	0	0	1	0	0	0	0	0	0	0	0	0	0	0	0	1	0	1	0	0	0	0	0	0	0	0	0	0	0	0	0	1	0	0	0	0	0	0	0
S14007	Human	2014	PRJNA639393	SAL_HC9976AA_AS	EnteroBase	1369	1	1	1	0	0	0	1	0	0	0	0	0	0	0	0	0	0	0	0	1	0	1	0	0	0	0	0	0	0	0	0	0	0	0	0	1	0	0	0	0	0	0	0
S14029	Human	2014	PRJNA639393	SAL_HC9985AA_AS	EnteroBase	1369	1	0	1	0	0	1	1	0	1	0	1	0	0	0	0	0	0	0	1	1	1	1	0	1	0	0	0	0	0	0	0	1	0	0	0	1	0	1	0	1	1	1	0
S12025	Human	2012	PRJNA639393	SAL_HC9986AA_AS	EnteroBase	1369	1	0	1	0	0	1	1	0	1	0	1	0	0	0	0	0	0	0	1	1	1	1	0	1	0	0	0	0	0	0	0	1	0	0	0	1	0	1	0	1	1	1	0
S14034	Human	2014	PRJNA639393	SAL_HC9989AA_AS	EnteroBase	1369	1	0	1	0	0	0	1	0	0	0	0	0	0	0	0	0	0	0	0	1	0	1	0	0	0	0	0	0	0	0	0	0	0	0	0	1	0	0	0	0	0	0	0
S14035	Human	2014	PRJNA639393	SAL_HC9990AA_AS	EnteroBase	1369	1	0	1	0	0	0	1	0	0	0	0	0	0	0	0	0	0	0	0	1	0	1	0	0	0	0	0	0	0	0	0	0	0	0	0	1	0	0	0	0	0	0	0
S14037	Human	2014	PRJNA639393	SAL_HC9991AA_AS	EnteroBase	1369	1	0	1	0	0	0	1	0	0	0	0	0	0	0	0	0	0	0	0	1	0	1	0	0	0	0	0	0	0	0	0	0	0	0	0	1	0	0	0	0	0	0	0
S14038	Human	2014	PRJNA639393	SAL_HC9992AA_AS	EnteroBase	1369	1	1	0	0	0	0	1	0	0	0	0	0	0	0	0	0	0	0	0	1	0	1	0	0	0	0	0	0	0	0	0	0	0	0	0	1	0	0	0	0	0	0	0
S09-1581	Human	2009	-	SAL_IA6936AA_AS	EnteroBase	1369	1	1	1	0	0	1	1	0	1	0	0	0	0	0	0	0	0	0	0	1	1	1	0	1	0	0	0	0	0	0	0	1	0	0	0	1	0	0	0	1	0	0	0
Z028	Human	2012	PRJNA639393	SAL_IC0007AA_AS	EnteroBase	1369	1	0	1	0	0	1	1	0	1	0	1	0	0	0	0	0	0	0	1	1	1	1	0	1	0	0	0	0	0	0	0	1	0	0	0	1	0	1	0	1	1	1	0
Z033	Human	2012	PRJNA639393	SAL_IC0011AA_AS	EnteroBase	1369	1	1	1	0	0	0	1	0	0	0	0	0	0	0	0	0	0	0	0	1	0	1	0	0	0	0	0	0	0	0	0	0	0	0	0	1	0	0	0	0	0	0	0
Z047	Human	2014	PRJNA639393	SAL_IC0015AA_AS	EnteroBase	155647	1	1	1	0	0	1	1	0	1	0	1	0	0	0	0	0	0	0	1	1	1	1	0	1	0	0	0	0	0	0	0	1	0	0	0	1	0	1	0	1	1	1	0
YZU1189	Human	2018	PRJEB38934	SAL_IC0379AA_AS	EnteroBase	155789	0	1	0	0	0	1	1	0	0	0	0	0	0	0	0	0	0	0	1	0	1	0	0	0	0	1	0	0	0	0	0	0	0	0	0	0	0	0	0	0	0	1	0
QLULB8	Poultry	2011	-	SAL_IC2687AA_AS	EnteroBase	1369	1	1	0	0	0	1	1	0	1	0	1	0	0	1	0	0	0	0	1	0	1	0	0	1	0	0	0	0	0	0	0	1	0	0	0	0	0	1	0	1	1	1	0
QLUY920	Poultry	2009	-	SAL_IC3822AA_AS	EnteroBase	1369	1	1	1	0	0	1	1	0	1	0	1	0	0	0	0	0	0	0	1	1	1	1	0	1	0	0	0	0	0	0	0	1	0	0	0	0	0	1	0	1	1	1	0
QLUY911	Poultry	2009	-	SAL_IC3830AA_AS	EnteroBase	1369	1	1	1	0	0	1	1	0	1	0	1	0	0	0	0	0	0	0	1	0	1	0	0	1	0	0	0	0	0	0	0	1	0	0	0	0	0	1	0	1	1	1	0
QLUY931	Poultry	2009	-	SAL_IC3864AA_AS	EnteroBase	1369	1	1	0	0	0	1	1	0	1	0	1	0	0	0	0	0	0	0	1	1	1	1	0	1	0	0	0	0	0	0	0	1	0	0	0	0	0	1	0	1	1	1	0
QLUY933	Poultry	2009	-	SAL_IC3867AA_AS	EnteroBase	1369	1	1	1	0	0	1	1	0	1	0	1	0	0	0	0	0	0	0	1	0	1	0	0	1	0	0	0	0	0	0	0	1	0	0	0	0	0	1	0	1	1	1	0
QLUF112	Human	2016	-	SAL_IC3981AA_AS	EnteroBase	1369	1	0	1	0	0	0	1	0	0	0	0	0	0	0	0	0	0	0	0	1	0	1	0	0	0	0	0	0	0	0	0	0	0	0	0	1	0	0	0	0	0	0	0
QLUF114	Human	2016	-	SAL_IC3985AA_AS	EnteroBase	1369	1	0	1	0	0	0	1	0	0	0	0	0	0	0	0	0	0	0	0	1	0	1	0	0	0	0	0	0	0	0	0	0	0	0	0	1	0	0	0	0	0	0	0
QLUF117	Human	2017	-	SAL_IC3988AA_AS	EnteroBase	1369	1	0	1	0	0	0	1	0	0	0	0	0	0	0	0	0	0	0	0	1	0	1	0	0	0	0	0	0	0	0	0	0	0	0	0	1	0	0	0	0	0	0	0
QLUF118	Human	2017	-	SAL_IC3990AA_AS	EnteroBase	1369	1	0	1	0	0	0	1	0	0	0	0	0	0	0	0	0	0	0	0	1	0	1	0	0	0	0	0	0	0	0	0	0	0	0	0	1	0	0	0	0	0	0	0
QLUF124	Human	2019	-	SAL_IC4008AA_AS	EnteroBase	1369	0	0	1	0	0	0	1	0	0	0	0	0	0	0	0	0	0	0	0	1	0	1	0	0	0	0	0	0	0	0	0	0	0	0	0	0	0	0	0	0	0	0	0
QLUF125	Human	2019	-	SAL_IC4022AA_AS	EnteroBase	1369	1	1	0	0	0	0	1	0	0	0	0	0	0	0	0	0	0	0	0	1	0	1	0	0	0	0	0	0	0	0	0	0	0	0	0	1	0	0	0	0	0	0	0
QLUF209	Swine	2014	-	SAL_IC4156AA_AS	EnteroBase	155672	1	1	0	0	0	1	1	0	1	0	1	0	0	0	0	0	0	0	1	0	1	0	0	1	0	0	0	0	0	0	0	1	0	0	0	0	0	1	0	1	1	1	0
QLUF220	Swine	2015	-	SAL_IC4161AA_AS	EnteroBase	1369	1	1	0	0	0	1	1	0	1	0	1	0	0	0	0	0	0	0	1	0	1	0	0	1	0	0	0	0	0	0	0	1	0	0	0	0	0	1	0	1	1	1	0
CFSA244	Swine	2014	PRJNA498334	SAL_JB1459AA_AS	EnteroBase	1369	1	0	1	0	0	1	1	0	1	0	0	0	0	0	0	0	0	0	0	0	1	0	0	1	0	0	0	0	0	0	0	1	0	0	0	0	0	0	0	1	0	0	0
CFSA12	Swine	2014	PRJNA498334	SAL_JB1460AA_AS	EnteroBase	1369	1	1	0	0	0	0	1	0	0	0	1	0	0	0	0	1	0	0	0	1	0	1	0	0	0	0	0	0	0	0	0	0	0	0	0	0	0	0	0	0	1	1	0
FDA1093589	Food	2018	PRJNA186035	SAL_JB8428AA_AS	EnteroBase	1369	1	0	1	0	0	0	1	0	0	0	0	0	0	0	0	0	0	0	0	1	0	1	0	0	0	0	0	0	0	0	0	0	0	0	0	1	0	0	0	0	0	0	0
13.6	Swine	2017	PRJNA573539	SAL_MC5559AA_AS	EnteroBase	1369	1	1	1	0	0	1	1	0	1	0	1	0	0	0	0	0	0	0	1	1	1	1	0	1	0	0	0	0	0	0	0	1	0	0	0	1	0	1	0	1	1	1	0
SH17G1670	Human	2017	-	SAL_MC7458AA_AS	EnteroBase	1369	1	1	1	0	0	0	1	0	0	0	0	0	0	0	0	0	0	0	0	1	0	1	0	0	0	0	0	0	0	0	0	0	0	0	0	0	0	0	0	0	0	0	0
014	Food	2017	-	SAL_QC4721AA_AS	EnteroBase	1369	1	0	0	0	0	0	1	0	0	0	0	0	0	0	0	0	0	0	0	0	0	0	0	0	0	0	1	0	0	0	0	0	0	0	0	0	0	0	0	0	0	0	0
008	Food	2017	-	SAL_TC5922AA_AS	EnteroBase	1369	0	1	1	0	0	1	1	0	1	0	1	0	0	0	0	0	0	0	1	1	1	1	0	1	0	1	0	0	0	0	0	1	0	0	0	1	0	1	0	1	1	1	0
SH16SF0332	Swine	2016	-	SAL_TC5925AA_AS	EnteroBase	1369	1	0	1	0	0	0	1	0	1	0	1	0	0	1	0	0	0	0	1	0	0	0	0	1	0	0	0	0	0	0	0	1	0	0	0	0	0	1	0	1	1	1	0
SH16SF0487	Swine	2016	-	SAL_TC5926AA_AS	EnteroBase	1369	1	1	1	0	0	0	1	0	0	0	0	0	0	0	0	0	0	0	0	1	0	1	0	0	0	0	0	0	0	0	0	0	0	0	0	1	0	0	0	0	0	0	0
SH16SF0764	Swine	2016	-	SAL_TC6187AA_AS	EnteroBase	1369	1	1	1	0	0	0	1	0	0	0	1	0	0	1	0	0	0	0	0	1	0	1	0	0	0	0	0	0	0	0	0	0	0	0	0	1	0	0	0	0	1	0	0
SH16SF0765	Swine	2016	-	SAL_TC6188AA_AS	EnteroBase	1369	1	1	0	0	0	0	1	0	0	0	1	0	0	1	0	0	0	0	0	1	0	1	0	0	0	0	0	0	0	0	0	0	0	0	0	1	0	0	0	0	1	0	0
SH16SF0784	Swine	2016	-	SAL_TC6202AA_AS	EnteroBase	1337	0	1	0	0	0	1	1	0	1	0	1	0	0	0	0	1	0	0	1	1	1	1	0	1	0	0	0	0	0	0	0	1	0	0	0	0	0	1	0	1	1	0	0
SH16SF0785	Swine	2016	-	SAL_TC6203AA_AS	EnteroBase	1337	0	1	0	0	0	1	1	0	1	0	1	0	0	0	0	1	0	0	1	1	1	1	0	1	0	0	0	0	0	0	0	1	0	0	0	0	0	1	0	1	1	0	0
SH16SF0786	Swine	2016	-	SAL_TC6204AA_AS	EnteroBase	1337	0	1	0	0	0	1	1	0	1	0	0	0	0	0	0	0	0	0	0	1	1	1	0	1	0	0	0	0	0	0	0	1	0	0	0	0	0	0	0	1	0	0	0
SH16SF0787	Swine	2016	-	SAL_TC6205AA_AS	EnteroBase	1337	0	0	1	0	0	1	1	0	1	0	0	0	0	0	0	0	0	0	0	1	1	1	0	1	0	0	0	0	0	0	0	1	0	0	0	0	0	0	0	1	0	0	0
SH16SF0776	Swine	2016	-	SAL_TC6207AA_AS	EnteroBase	1337	0	1	0	0	0	1	1	0	1	0	1	0	0	0	0	1	0	0	1	1	1	1	0	1	0	0	0	0	0	0	0	1	0	0	0	0	0	1	0	1	1	0	0
SH16G2457	Human	2016	-	SAL_TC6271AA_AS	EnteroBase	1369	0	1	0	0	0	1	1	0	1	0	1	0	0	0	0	0	0	0	1	1	1	1	0	1	0	1	0	0	0	0	0	1	0	0	0	1	0	1	0	1	1	1	0
SNXiAn20SAL001	Human	2020	-	SAL_TC7202AA_AS	EnteroBase	1369	1	0	1	0	0	1	1	0	1	0	1	0	0	0	0	0	0	0	1	1	1	1	0	1	0	0	0	0	0	0	0	1	0	0	0	1	0	0	0	1	1	1	0
SNXiAn21SAL012	Human	2021	-	SAL_TC8303AA_AS	EnteroBase	1369	1	0	1	0	0	1	1	0	1	0	1	0	0	0	0	0	0	0	1	0	1	0	0	1	0	0	0	0	0	0	0	1	0	0	0	0	0	1	0	1	1	1	0
SNXiAn21SAL011	Human	2021	-	SAL_TC8304AA_AS	EnteroBase	1369	0	1	0	0	1	0	1	0	0	0	0	0	1	0	0	0	0	0	0	1	0	1	0	0	0	0	0	0	0	0	0	0	0	0	0	1	0	0	0	0	0	0	1
SNXiAn21SAL015	Human	2021	-	SAL_TC8307AA_AS	EnteroBase	1369	1	0	1	0	0	0	1	0	0	0	0	0	0	0	0	0	0	0	0	1	0	1	0	0	0	0	0	0	0	0	0	0	0	0	0	1	0	0	0	0	0	0	0
SNXiAn21SAL017	Human	2021	-	SAL_TC8308AA_AS	EnteroBase	188977	1	0	1	0	0	0	1	0	0	0	0	0	0	0	0	0	0	0	0	1	0	1	0	0	0	0	0	0	0	0	0	0	0	0	0	0	0	0	0	0	0	0	0
SNXiAn21SAL019	Human	2021	-	SAL_TC8310AA_AS	EnteroBase	1369	1	0	1	0	0	0	1	0	0	0	0	0	0	0	0	0	0	0	0	1	0	1	0	0	0	0	0	0	0	0	0	0	0	0	0	1	0	0	0	0	0	0	0
SNXiAn21SAL018	Human	2021	-	SAL_TC8311AA_AS	EnteroBase	1369	1	0	1	0	0	0	1	0	1	0	0	1	0	0	0	0	0	0	0	1	0	1	0	1	0	1	0	0	0	0	0	0	0	0	0	1	0	0	0	0	0	0	0
0182-DIA-2022-2T	Food	2022	-	SAL_TC9486AA_AS	EnteroBase	1369	1	1	1	0	0	1	1	0	0	0	1	0	0	1	0	0	0	0	1	1	1	1	0	1	0	0	0	0	0	0	0	0	0	0	0	1	0	0	0	0	1	1	0
2020-SN-xian-05	Human	2020	-	SAL_UC0623AA_AS	EnteroBase	1369	1	1	0	0	0	0	1	0	0	0	0	0	0	0	0	0	0	0	0	1	0	1	0	0	0	0	0	0	0	0	0	0	0	0	0	1	0	0	0	0	0	0	1
2020-SN-xian-07	Human	2020	-	SAL_UC0626AA_AS	EnteroBase	1369	1	1	1	0	0	1	1	0	1	0	1	0	0	0	0	0	0	0	1	0	1	0	0	1	0	0	0	0	0	0	0	1	0	0	0	0	0	1	0	1	1	1	0
2020-SN-xian-10	Human	2020	-	SAL_UC0627AA_AS	EnteroBase	1369	1	0	0	0	0	1	1	0	1	0	0	0	0	0	0	0	0	0	0	1	1	1	0	1	0	0	0	0	0	0	0	1	0	0	0	1	0	0	0	1	0	0	0
2020-SN-xian-13	Human	2020	-	SAL_UC0631AA_AS	EnteroBase	1369	1	0	1	0	0	0	1	0	0	0	0	0	0	0	0	0	0	0	0	0	0	0	0	0	0	0	1	0	0	0	0	0	0	0	0	0	0	0	0	0	0	0	0
2020-SN-xian-14	Human	2020	-	SAL_UC0632AA_AS	EnteroBase	1369	1	0	1	0	0	0	1	0	0	0	0	0	0	0	0	0	0	0	0	1	0	1	0	0	0	0	0	0	0	0	0	0	0	0	0	1	0	0	0	0	0	0	0
2020-SN-xian-15	Human	2020	-	SAL_UC0634AA_AS	EnteroBase	1369	1	1	0	0	0	0	1	0	0	0	0	0	0	0	0	0	0	0	0	1	0	1	0	0	0	0	0	0	0	0	0	0	0	0	0	1	0	0	0	0	0	0	0
2020-SN-xian-17	Human	2020	-	SAL_UC0635AA_AS	EnteroBase	-133882	1	0	1	0	0	0	1	0	1	0	1	0	0	0	0	0	0	0	1	0	0	0	0	1	0	0	0	0	0	0	0	1	0	0	0	0	0	0	0	1	1	1	0
2020-SN-xian-18	Human	2020	-	SAL_UC0636AA_AS	EnteroBase	1369	1	0	0	0	0	0	1	0	0	0	0	0	0	0	0	0	0	0	0	1	0	1	0	0	0	0	0	0	0	0	0	0	0	0	0	1	0	0	0	0	0	0	0
2020-SN-xian-19	Human	2020	-	SAL_UC0637AA_AS	EnteroBase	1369	1	0	0	0	0	0	1	0	0	0	0	0	0	0	0	0	0	0	0	0	0	0	0	0	0	0	1	0	0	0	0	0	0	0	0	0	0	0	0	0	0	0	0
2020-SN-xian-20	Human	2020	-	SAL_UC0638AA_AS	EnteroBase	1369	1	1	1	0	0	0	1	0	0	0	0	0	0	0	0	0	0	0	0	0	0	0	0	0	0	0	1	0	0	0	0	0	0	0	0	0	0	0	0	0	0	0	0
2020-SN-xian-24	Human	2020	-	SAL_UC0642AA_AS	EnteroBase	1369	1	1	1	0	0	0	1	0	0	0	1	0	0	0	0	0	0	0	0	1	0	1	1	0	0	0	0	1	0	0	0	0	0	1	0	0	0	0	0	0	1	0	1
2020-SN-xian-26	Human	2020	-	SAL_UC0643AA_AS	EnteroBase	1369	1	0	0	0	0	0	1	0	0	0	0	0	0	0	0	0	0	0	0	1	0	1	0	0	0	0	0	0	0	0	0	0	0	0	0	1	0	0	0	0	0	0	0
2020-SN-xian-25	Human	2020	-	SAL_UC0644AA_AS	EnteroBase	1369	1	0	1	0	0	0	1	0	0	0	1	0	0	0	0	0	0	0	0	1	0	1	1	0	0	0	0	1	0	0	0	0	0	1	0	0	0	0	0	0	1	0	1
2020-SN-xian-28	Human	2020	-	SAL_UC0645AA_AS	EnteroBase	1369	0	0	0	0	0	0	1	1	1	1	0	0	0	0	0	0	0	0	1	1	0	1	0	0	0	0	0	0	1	0	0	0	0	0	0	1	0	0	0	0	0	0	0
2020-SN-xian-27	Human	2020	-	SAL_UC0646AA_AS	EnteroBase	1369	1	1	1	0	0	0	1	0	0	0	0	0	0	0	0	0	0	0	0	0	0	0	0	0	0	0	1	0	0	0	0	0	0	0	0	0	0	0	0	0	0	0	0
2020-SN-xian-29	Human	2020	-	SAL_UC0648AA_AS	EnteroBase	1369	1	0	1	0	0	0	1	0	0	0	0	0	0	0	0	0	0	0	0	0	0	0	0	0	0	0	1	0	0	0	0	0	0	0	0	0	0	0	0	0	0	0	0
2020-SN-xian-32	Human	2020	-	SAL_UC0649AA_AS	EnteroBase	1369	1	1	1	0	0	0	1	0	0	0	0	0	0	0	0	0	0	0	0	0	0	0	0	0	0	0	1	0	0	0	0	0	0	0	0	0	0	0	0	0	0	0	0
2020-SN-xian-31	Human	2020	-	SAL_UC0650AA_AS	EnteroBase	1369	1	0	0	0	0	0	1	0	0	0	0	0	0	0	0	0	0	0	0	1	0	1	0	0	0	0	0	0	0	0	0	0	0	0	0	1	0	0	0	0	0	0	0
SAL2305	Human	2017	PRJNA807873	SAL_UC7878AA_AS	EnteroBase	1369	1	0	1	0	0	1	1	0	0	0	1	0	0	0	0	1	0	0	0	1	1	1	0	0	0	1	0	0	0	0	0	0	0	0	0	1	0	1	0	0	1	0	0
SAL2246	Human	2017	PRJNA807873	SAL_UC7879AA_AS	EnteroBase	1369	0	1	1	0	0	1	1	0	1	0	1	0	0	0	0	0	0	0	0	1	1	1	0	1	0	1	0	0	0	0	0	1	0	0	0	1	0	1	0	1	1	1	0
SAL2234	Human	2016	PRJNA807873	SAL_UC7880AA_AS	EnteroBase	1369	0	1	1	0	0	1	1	0	1	0	1	0	0	0	0	0	0	0	0	1	1	1	0	1	0	1	0	0	0	0	0	1	0	0	0	1	0	1	0	1	1	1	0
SAL2210	Human	2016	PRJNA807873	SAL_UC7881AA_AS	EnteroBase	1369	1	1	1	0	0	0	1	0	0	0	0	0	0	0	0	0	0	0	0	1	0	1	0	0	0	1	0	0	0	0	0	0	0	0	0	1	0	0	0	0	0	0	0
SAL1706	Human	2018	PRJNA807873	SAL_UC7882AA_AS	EnteroBase	1369	0	1	1	0	0	1	1	0	1	0	1	0	0	0	0	0	0	0	1	0	1	0	0	1	0	1	0	0	0	0	0	1	0	0	0	0	0	1	0	1	1	1	0
ZJSX2020-081	Human	2020	PRJNA844576	SAL_VC0532AA_AS	EnteroBase	-138969	1	0	1	0	0	0	1	0	0	0	0	0	0	0	0	0	0	0	0	1	0	1	0	0	0	0	0	0	0	0	0	0	0	0	0	1	0	0	0	0	0	0	0
ZJSX2020-079	Human	2020	PRJNA844576	SAL_VC0534AA_AS	EnteroBase	1369	1	1	0	0	0	0	1	0	0	0	0	0	0	0	0	0	0	0	0	1	0	1	0	0	0	0	0	0	0	0	0	0	0	0	0	1	0	0	0	0	0	0	0
ZJSX2020-078	Human	2020	PRJNA844576	SAL_VC0535AA_AS	EnteroBase	1369	1	0	1	0	0	1	1	0	1	0	0	0	0	0	0	1	0	0	0	0	1	0	0	1	0	0	0	0	0	0	0	1	0	0	0	0	0	0	0	1	1	0	0
ZJSX2020-072	Human	2020	PRJNA844576	SAL_VC0542AA_AS	EnteroBase	1369	1	1	1	0	0	0	1	0	0	0	0	0	0	0	0	0	0	0	0	1	0	1	0	0	0	0	0	0	0	0	0	0	0	0	0	1	0	0	0	0	0	0	0
ZJSX2020-071	Human	2020	PRJNA844576	SAL_VC0543AA_AS	EnteroBase	188976	1	1	1	0	0	1	1	0	1	0	0	0	0	0	0	0	0	0	0	1	1	1	0	1	0	0	0	0	0	0	0	1	0	0	0	1	0	0	0	1	0	0	0
ZJSX2020-068	Human	2020	PRJNA844576	SAL_VC0546AA_AS	EnteroBase	1369	1	0	0	0	0	1	1	0	0	0	0	0	0	0	0	0	0	0	1	1	1	1	1	0	0	0	0	1	0	0	0	0	1	0	0	0	0	0	0	0	1	0	1
ZJSX2020-062	Human	2020	PRJNA844576	SAL_VC0552AA_AS	EnteroBase	1369	1	0	1	0	0	0	1	0	0	0	0	0	0	0	0	0	0	0	0	0	0	0	0	0	0	0	0	0	0	0	0	0	0	0	0	0	0	0	0	0	0	0	0
ZJSX2020-060	Human	2020	PRJNA844576	SAL_VC0554AA_AS	EnteroBase	1369	0	0	1	0	0	0	1	0	1	0	0	1	0	0	0	0	0	0	0	1	0	1	0	1	0	0	0	0	0	0	0	0	0	0	0	1	0	0	0	0	0	0	0
ZJSX2020-058	Human	2020	PRJNA844576	SAL_VC0556AA_AS	EnteroBase	1369	1	1	1	0	0	0	1	0	0	0	0	0	0	0	0	0	0	0	0	1	0	1	0	0	0	0	0	0	0	0	0	0	0	0	0	0	0	0	0	0	0	0	0
ZJSX2020-043	Human	2020	PRJNA844576	SAL_VC0561AA_AS	EnteroBase	1369	1	0	0	0	0	0	1	0	1	0	0	1	0	0	0	0	0	0	0	1	0	1	0	1	0	0	0	0	0	0	0	0	0	0	0	1	1	0	0	0	0	0	0
ZJSX2020-042	Human	2020	PRJNA844576	SAL_VC0563AA_AS	EnteroBase	1369	1	0	0	0	0	0	1	0	0	0	0	0	0	0	0	0	0	0	0	0	0	0	0	0	0	0	1	0	0	0	0	0	0	0	0	0	0	0	0	0	0	0	0
ZJSX2020-033	Human	2020	PRJNA844576	SAL_VC0571AA_AS	EnteroBase	1369	1	0	1	0	0	0	1	0	0	0	0	0	0	0	0	0	0	0	0	0	0	0	0	0	0	0	1	0	0	0	0	0	0	0	0	0	0	0	0	0	0	0	0
ZJSX2020-004	Human	2020	PRJNA844576	SAL_VC0573AA_AS	EnteroBase	1369	1	0	1	0	0	0	1	0	0	0	0	0	0	0	0	0	0	0	0	1	0	1	0	0	0	0	0	0	0	0	0	0	0	0	0	1	0	0	0	0	0	0	0
ZJSX2020-031	Human	2020	PRJNA844576	SAL_VC0574AA_AS	EnteroBase	1369	1	0	1	0	0	0	1	0	0	0	1	0	0	1	0	0	0	0	1	1	0	1	0	0	0	0	0	0	0	0	0	0	0	0	0	1	0	0	0	0	1	1	0
ZJSX2020-029	Human	2020	PRJNA844576	SAL_VC0576AA_AS	EnteroBase	1369	1	0	1	0	0	0	1	0	0	0	0	0	0	0	0	0	0	0	0	1	0	1	0	0	0	0	0	0	0	0	0	0	0	0	0	1	0	0	0	0	0	0	0
ZJSX2020-028	Human	2020	PRJNA844576	SAL_VC0577AA_AS	EnteroBase	1369	1	0	1	0	0	0	1	0	0	0	1	0	0	0	0	0	0	0	0	1	0	1	0	0	0	0	0	0	0	0	0	0	0	0	0	1	0	0	0	0	0	0	0
ZJSX2020-027	Human	2020	PRJNA844576	SAL_VC0578AA_AS	EnteroBase	1369	1	1	1	0	0	0	1	0	0	0	0	0	0	0	0	0	0	0	0	1	0	1	0	0	0	0	0	0	0	0	0	0	0	0	0	1	0	0	0	0	0	0	0
ZJSX2020-024	Human	2020	PRJNA844576	SAL_VC0581AA_AS	EnteroBase	1369	1	0	1	0	0	1	1	0	1	0	0	0	0	0	0	0	0	0	0	1	1	1	0	1	0	0	0	0	0	0	0	1	0	0	0	0	0	0	0	1	0	0	0
ZJSX2020-003	Human	2020	PRJNA844576	SAL_VC0584AA_AS	EnteroBase	1369	1	0	1	0	0	0	1	0	0	0	0	0	0	0	0	0	0	0	0	1	0	1	0	0	0	0	0	0	0	0	0	0	0	0	0	1	0	0	0	0	0	0	0
ZJSX2020-018	Human	2020	PRJNA844576	SAL_VC0587AA_AS	EnteroBase	1369	1	0	1	0	0	0	1	0	0	0	0	0	0	0	0	0	0	0	0	1	0	1	1	0	0	0	0	1	0	0	0	0	0	0	0	1	0	0	0	0	1	0	0
ZJSX2020-093	Human	2020	PRJNA844576	SAL_VC0604AA_AS	EnteroBase	1369	1	0	1	0	0	0	1	0	0	0	0	0	0	0	0	0	0	0	0	1	0	1	0	0	0	0	1	0	0	0	0	0	0	0	0	1	0	0	0	0	0	0	0
1450_AH22MAS0070SAL	Human	-	-	SAL_VC9648AA_AS	EnteroBase	-140965	0	0	1	0	0	0	1	0	0	0	0	0	0	0	0	0	0	0	0	1	0	1	0	0	0	0	0	0	0	0	0	0	0	0	0	1	0	0	0	0	0	0	0
1709_GD_MZ_YD_22_SAL_03	Human	-	-	SAL_VC9650AA_AS	EnteroBase	1369	1	0	0	0	0	0	1	0	0	0	0	0	0	0	0	0	0	0	0	1	0	1	0	0	0	0	0	0	0	0	0	0	0	0	0	1	0	0	0	0	0	0	0
1743_JX21GZ0043SAL	Human	-	-	SAL_VC9651AA_AS	EnteroBase	1369	0	0	0	0	0	0	1	0	0	0	0	0	0	0	0	0	0	0	0	0	0	0	0	0	0	0	0	0	0	0	0	0	0	0	0	0	0	0	0	0	0	0	0
1743_JX21GZ0039SAL	Human	-	-	SAL_VC9652AA_AS	EnteroBase	1369	1	0	0	0	0	0	1	0	0	0	0	0	0	0	0	0	0	0	0	0	0	0	0	0	0	0	0	0	0	0	0	0	0	0	0	0	0	0	0	0	0	0	0
1743_JX21GZ0040SAL	Human	-	-	SAL_VC9653AA_AS	EnteroBase	188977	1	1	0	0	0	0	1	0	0	0	0	0	0	0	0	0	0	0	0	0	0	0	0	0	0	0	0	0	0	0	0	0	0	0	0	0	0	0	0	0	0	0	0
1743_JX21GZ0045SAL	Human	-	-	SAL_VC9654AA_AS	EnteroBase	1369	1	0	0	0	0	0	1	0	0	0	0	0	0	0	0	0	0	0	0	0	0	0	0	0	0	0	0	0	0	0	0	0	0	0	0	0	0	0	0	0	0	0	0
1743_JX21GZ0048SAL	Human	-	-	SAL_VC9655AA_AS	EnteroBase	-140967	1	0	0	0	0	0	1	0	0	0	0	0	0	0	0	0	0	0	0	0	0	0	0	0	0	0	0	0	0	0	0	0	0	0	0	0	0	0	0	0	0	0	0
1807_SX21YQ0143SAL	Human	-	-	SAL_VC9656AA_AS	EnteroBase	1369	1	0	1	0	0	0	1	0	0	0	0	0	0	0	0	0	0	0	0	1	0	1	0	0	0	0	1	0	0	0	0	0	0	0	0	1	0	0	0	0	0	0	0
1743_JX21GZ0046SAL	Human	-	-	SAL_VC9657AA_AS	EnteroBase	1369	1	0	0	0	0	0	1	0	0	0	1	0	0	0	0	0	0	0	0	0	0	0	1	0	0	0	0	0	0	0	0	0	1	0	0	0	0	0	0	0	1	0	1
1709_GD_MZ_YD_22_SAL_01	Human	-	-	SAL_VC9658AA_AS	EnteroBase	1369	1	1	1	0	0	0	1	0	0	0	0	0	0	0	0	0	0	0	0	1	0	1	0	0	0	0	0	0	0	0	0	0	0	0	0	1	0	0	0	0	0	0	1
1709_GD_MZ_YD_22_SAL_04	Human	-	-	SAL_VC9659AA_AS	EnteroBase	1369	1	0	1	0	0	0	1	0	0	0	0	0	0	0	0	0	0	0	0	1	0	1	0	0	0	0	0	0	0	0	0	0	0	0	0	1	0	0	0	0	0	0	1
1743_JX21GZ0052SAL	Human	-	-	SAL_VC9660AA_AS	EnteroBase	64013	1	0	1	0	0	0	1	0	0	0	0	0	0	0	0	0	0	0	0	0	0	0	0	0	0	0	0	0	0	0	0	0	0	0	0	0	0	0	0	0	0	0	0
1709_GD_MZ_RR_22_SAL_02	Human	-	-	SAL_VC9661AA_AS	EnteroBase	1369	1	1	0	0	1	0	1	0	0	0	0	0	0	0	0	0	0	0	0	1	0	1	0	0	0	0	0	0	0	0	0	0	0	0	0	1	0	0	0	0	0	0	0
1743_JX21GZ0044SAL	Human	-	-	SAL_VC9662AA_AS	EnteroBase	1369	1	0	0	0	0	0	1	0	0	0	0	0	0	0	0	0	0	0	0	0	0	0	0	0	0	0	0	0	0	0	0	0	0	0	0	0	0	0	0	0	0	0	0
1743_JX21GZ0050SAL	Human	-	-	SAL_VC9663AA_AS	EnteroBase	1369	0	0	0	0	0	0	1	0	0	0	0	0	0	0	0	0	0	0	0	1	0	0	0	0	1	0	0	0	0	0	0	0	0	0	0	0	0	0	0	0	0	0	0
1743_JX21GZ0034SAL	Human	-	-	SAL_VC9664AA_AS	EnteroBase	1369	1	0	0	0	0	0	1	0	0	0	0	0	0	0	0	0	0	0	0	1	0	1	0	0	0	0	0	0	0	0	0	0	0	0	0	1	0	0	0	0	0	0	0
1743_JX21GZ0035SAL	Human	-	-	SAL_VC9665AA_AS	EnteroBase	1369	1	0	0	0	0	0	1	0	0	0	0	0	0	0	0	0	0	0	0	0	0	0	0	0	0	0	0	0	0	0	0	0	0	0	0	0	0	0	0	0	0	0	0
1743_JX21GZ0047SAL	Human	-	-	SAL_VC9666AA_AS	EnteroBase	1369	0	0	0	0	0	0	1	0	0	0	0	0	0	0	0	0	0	0	0	1	0	1	0	0	1	0	0	0	0	0	0	0	0	0	0	0	0	0	0	0	0	0	0
1743_JX21GZ0041SAL	Human	-	-	SAL_VC9667AA_AS	EnteroBase	1369	0	1	0	0	0	0	1	0	0	0	0	0	0	0	0	0	0	0	0	0	0	0	0	0	0	0	0	0	1	0	0	0	0	0	0	0	0	0	0	0	0	0	0
1743_JX21GZ0042SAL	Human	-	-	SAL_VC9668AA_AS	EnteroBase	1369	0	0	0	0	0	0	1	0	0	0	0	0	0	0	0	0	0	0	0	0	0	0	0	0	0	0	0	0	1	0	0	0	0	0	0	0	0	0	0	0	0	0	0
1087_SC2021LZS052	Human	-	-	SAL_VC9669AA_AS	EnteroBase	1369	1	0	1	0	0	0	1	0	0	0	0	0	0	0	0	0	0	0	0	1	0	1	0	0	0	0	0	0	0	0	0	0	0	0	0	1	0	0	0	0	0	0	0
1709_GD_MZ_RR_22_SAL_06	Human	-	-	SAL_VC9670AA_AS	EnteroBase	1369	1	0	0	0	0	1	1	0	0	0	0	0	0	0	0	1	0	0	1	1	1	1	0	0	0	0	0	0	0	0	0	0	1	0	0	0	0	0	0	0	0	0	0
1087_SC2021DYS173	Human	-	-	SAL_VC9671AA_AS	EnteroBase	1369	1	0	1	0	0	0	1	0	0	0	0	0	0	0	0	0	0	0	0	1	0	1	0	0	0	0	0	0	0	0	0	0	0	0	0	1	0	0	0	0	0	0	0
1709_GD_MZ_YD_22_SAL_02	Human	-	-	SAL_VC9672AA_AS	EnteroBase	1369	1	0	1	0	0	1	1	0	0	0	0	0	0	0	0	0	0	0	1	0	1	0	1	0	0	0	0	1	0	0	0	0	0	1	0	0	0	0	0	0	1	0	0
1160_SX22_3016SAL	Human	-	-	SAL_VC9673AA_AS	EnteroBase	1369	1	0	1	0	0	0	1	0	0	0	0	0	0	0	0	0	0	0	0	1	0	1	0	0	0	0	0	0	0	0	0	0	0	0	0	1	0	0	0	0	0	0	0
1160_SX22_3009SAL	Human	-	-	SAL_VC9674AA_AS	EnteroBase	188977	1	0	0	0	0	0	1	0	0	0	0	0	0	0	0	0	0	0	0	0	0	0	0	0	0	0	0	0	0	0	0	0	0	0	0	1	0	0	0	0	0	0	0
1087_SC2021MYS179	Human	-	-	SAL_VC9675AA_AS	EnteroBase	1369	1	0	1	0	0	0	1	0	0	0	0	0	0	0	0	0	0	0	0	1	0	1	0	0	0	0	0	0	0	0	0	0	0	0	0	0	0	0	0	0	0	0	0
1087_SC2021NCS415	Human	-	-	SAL_VC9676AA_AS	EnteroBase	1369	1	0	0	0	0	0	1	0	0	0	0	0	0	0	0	0	0	0	0	0	0	0	0	0	0	0	1	0	0	0	0	0	0	0	0	0	0	0	0	0	0	0	0
1087_SC2021XDQ016	Human	-	-	SAL_VC9677AA_AS	EnteroBase	1369	1	0	1	0	0	0	1	0	0	0	0	0	0	0	0	0	0	0	0	1	0	1	0	0	0	0	0	0	0	0	0	0	0	0	0	1	0	0	0	0	0	0	0
1087_SC2021NJS253	Human	-	-	SAL_VC9678AA_AS	EnteroBase	-133491	1	0	1	0	0	0	1	0	0	0	0	0	0	0	0	0	0	0	0	1	0	1	0	0	0	0	0	0	0	0	0	0	0	0	0	1	0	0	0	0	0	0	0
1160_SX22_3004SAL	Human	-	-	SAL_VC9679AA_AS	EnteroBase	1369	1	0	1	0	0	0	1	0	0	0	0	0	0	0	0	0	0	0	0	1	0	1	0	0	0	0	1	0	0	0	0	0	0	0	0	1	0	0	0	0	0	0	0
1087_SC2021YAS037	Human	-	-	SAL_VC9680AA_AS	EnteroBase	1369	1	0	1	0	0	0	1	0	0	0	0	0	0	0	0	0	0	0	0	1	0	1	0	0	0	0	0	0	0	0	0	0	0	0	0	1	0	0	0	0	0	0	0
1160_SX22_3014SAL	Human	-	-	SAL_VC9681AA_AS	EnteroBase	1369	1	0	1	0	0	0	1	0	0	0	0	0	0	0	0	0	0	0	0	1	0	1	0	0	0	0	0	0	0	0	0	0	0	0	0	1	0	0	0	0	0	0	0
1087_SC2021MYS223	Human	-	-	SAL_VC9682AA_AS	EnteroBase	1369	1	0	1	0	0	0	1	0	0	0	0	0	0	0	0	0	0	0	0	1	0	1	0	0	0	0	0	0	0	0	0	0	0	0	0	1	0	0	0	0	0	0	0
1087_SC2021YAS015	Human	-	-	SAL_VC9683AA_AS	EnteroBase	1369	1	0	1	0	0	0	1	0	0	0	0	0	0	0	0	0	0	0	0	1	0	1	0	0	0	0	0	0	0	0	0	0	0	0	0	1	0	0	0	0	0	0	0
1160_SX22_3005SAL	Human	-	-	SAL_VC9684AA_AS	EnteroBase	1369	1	0	1	0	0	0	1	0	0	0	0	0	0	0	0	0	0	0	0	1	0	1	0	0	0	0	1	0	0	0	0	0	0	0	0	1	0	0	0	0	0	0	0
1087_SC2021MYS094	Human	-	-	SAL_VC9685AA_AS	EnteroBase	1369	1	0	1	0	0	0	1	0	0	0	0	0	0	0	0	0	0	0	0	1	0	1	0	0	0	0	0	0	0	0	0	0	0	0	0	0	0	0	0	0	0	0	0
1087_SC2021XDQ014	Human	-	-	SAL_VC9686AA_AS	EnteroBase	1369	1	0	1	0	0	0	1	0	0	0	0	0	0	0	0	0	0	0	0	1	0	1	0	0	0	0	0	0	0	0	0	0	0	0	0	1	0	0	0	0	0	0	0
1087_SC2021NJS059	Human	-	-	SAL_VC9687AA_AS	EnteroBase	1369	1	0	1	0	0	0	1	0	0	0	0	0	0	0	0	0	0	0	0	1	0	1	0	0	0	0	0	0	0	0	0	0	0	0	0	1	0	0	0	0	0	0	0
1160_SX22_3001SAL	Human	-	-	SAL_VC9688AA_AS	EnteroBase	1369	1	0	1	0	0	0	1	0	1	0	0	1	0	0	0	0	0	0	0	1	0	1	0	1	0	0	0	0	0	0	0	0	0	0	0	1	0	0	0	0	0	0	0
1087_SC2021NJS070	Human	-	-	SAL_VC9689AA_AS	EnteroBase	1369	1	0	1	0	0	0	1	0	0	0	0	0	0	0	0	0	0	0	0	1	0	1	0	0	0	0	0	0	0	0	0	0	0	0	0	0	0	0	0	0	0	0	0
1160_SX22_3008SAL	Human	-	-	SAL_VC9690AA_AS	EnteroBase	1369	1	0	1	0	0	0	1	0	0	0	0	0	0	0	0	0	0	0	0	1	0	1	0	0	0	0	0	0	0	0	0	0	0	0	0	0	0	0	0	0	0	0	0
1087_SC2021NJS273	Human	-	-	SAL_VC9691AA_AS	EnteroBase	1369	1	0	1	0	0	0	1	0	0	0	0	0	0	0	0	0	0	0	0	1	0	1	0	0	0	0	0	0	0	0	0	0	0	0	0	1	0	0	0	0	0	0	0
1087_SC2021NJS254	Human	-	-	SAL_VC9692AA_AS	EnteroBase	1369	1	0	1	0	0	0	1	0	0	0	0	0	0	0	0	0	0	0	0	1	0	1	0	0	0	0	0	0	0	0	0	0	0	0	0	0	0	0	0	0	0	0	0
1160_SX22_3003SAL	Human	-	-	SAL_VC9693AA_AS	EnteroBase	188977	1	0	1	0	0	0	1	0	0	0	0	0	0	0	0	0	0	0	0	1	0	1	0	0	0	0	0	0	0	0	0	0	0	0	0	1	0	0	0	0	0	0	0
1087_SC2021NJS261	Human	-	-	SAL_VC9694AA_AS	EnteroBase	1369	1	0	1	0	0	0	1	0	0	0	0	0	0	0	0	0	0	0	0	1	0	1	0	0	0	0	0	0	0	0	0	0	0	0	0	1	0	0	0	0	0	0	0
1158_TJ210002SAL	Human	-	-	SAL_VC9695AA_AS	EnteroBase	1369	1	0	0	0	0	0	1	0	0	0	0	0	0	0	0	0	0	0	0	0	0	0	0	0	0	0	1	0	0	0	0	0	0	0	1	0	0	0	0	0	0	0	0
1087_SC2021YAS036	Human	-	-	SAL_VC9696AA_AS	EnteroBase	1369	1	0	1	0	0	0	1	0	0	0	0	0	0	0	0	0	0	0	0	1	0	1	0	0	0	0	0	0	0	0	0	0	0	0	0	1	0	0	0	0	0	0	0
1087_SC2021YAS001	Human	-	-	SAL_VC9697AA_AS	EnteroBase	1369	1	0	0	0	0	0	1	0	0	0	0	0	0	0	0	0	0	0	0	0	0	0	0	0	0	0	0	0	0	0	0	0	0	0	0	0	0	0	0	0	0	0	0
1087_SC2021XDQ011	Human	-	-	SAL_VC9698AA_AS	EnteroBase	1369	1	0	1	0	0	0	1	0	0	0	0	0	0	0	0	0	0	0	0	1	0	1	0	0	0	0	0	0	0	0	0	0	0	0	0	0	0	0	0	0	0	0	0
1087_SC2021NJS252	Human	-	-	SAL_VC9699AA_AS	EnteroBase	1369	1	0	1	0	0	0	1	0	1	0	0	1	0	0	0	0	0	0	0	1	0	1	0	1	0	0	0	0	0	0	0	0	0	0	0	1	0	0	0	0	0	0	0
1087_SC2021LZS215	Human	-	-	SAL_VC9700AA_AS	EnteroBase	1369	1	0	1	0	0	0	1	0	0	0	0	0	0	0	0	0	0	0	0	1	0	1	0	0	0	0	0	0	0	0	0	0	0	0	0	1	0	0	0	0	0	0	0
1087_SC2021NCS395	Human	-	-	SAL_VC9701AA_AS	EnteroBase	64013	1	0	1	0	0	0	1	0	0	0	0	0	0	0	0	0	0	0	0	1	0	1	0	0	0	0	0	0	0	0	0	0	0	0	0	1	0	0	0	0	0	0	1
1160_SX22_3010SAL	Human	-	-	SAL_VC9702AA_AS	EnteroBase	1369	1	0	0	0	0	0	1	0	0	0	0	0	0	0	0	0	0	0	0	1	0	1	0	0	0	0	0	0	0	0	0	0	0	0	0	1	0	0	0	0	0	0	0
1087_SC2021DZS130	Human	-	-	SAL_VC9703AA_AS	EnteroBase	1369	1	0	1	0	0	0	1	0	0	0	0	0	0	0	0	0	0	0	0	1	0	1	0	0	0	0	0	0	0	0	0	0	0	0	0	1	0	0	0	0	0	0	0
1160_SX22_3012SAL	Human	-	-	SAL_VC9704AA_AS	EnteroBase	-140969	1	0	1	0	0	0	1	0	0	0	0	0	0	0	0	0	0	0	0	1	0	1	0	0	0	0	0	0	0	0	0	0	0	0	0	1	0	0	0	0	0	0	0
1087_SC2021NJS250	Human	-	-	SAL_VC9705AA_AS	EnteroBase	1369	1	0	1	0	0	0	1	0	1	0	0	1	0	0	0	0	0	0	0	1	0	1	0	1	0	0	0	0	0	0	0	0	0	0	0	1	0	0	0	0	0	0	0
1087_SC2021NJS288	Human	-	-	SAL_VC9706AA_AS	EnteroBase	1369	1	0	1	0	0	0	1	0	1	0	0	1	0	0	0	0	0	0	0	1	0	1	0	1	0	0	0	0	0	0	0	0	0	0	0	1	0	0	0	0	0	0	0
1160_SX22_3011SAL	Human	-	-	SAL_VC9707AA_AS	EnteroBase	1369	1	1	0	1	1	0	1	0	0	0	0	0	0	0	1	0	0	0	1	0	0	1	1	0	0	0	1	0	0	1	0	0	0	0	0	1	0	0	0	0	0	0	1
1087_SC2021NJS248	Human	-	-	SAL_VC9708AA_AS	EnteroBase	-140968	1	0	1	0	0	0	1	0	0	0	1	0	0	0	0	0	0	0	0	1	0	1	0	0	0	0	0	0	0	0	0	0	0	0	0	1	0	0	0	0	0	0	0
1087_SC2021XDQ009	Human	-	-	SAL_VC9709AA_AS	EnteroBase	1369	1	0	1	0	0	0	1	0	0	0	0	0	0	0	0	0	0	0	0	1	0	1	0	0	0	0	0	0	0	0	0	0	0	0	0	1	0	0	0	0	0	0	0
1160_SX22_3002SAL	Human	-	-	SAL_VC9710AA_AS	EnteroBase	1369	1	0	1	0	0	0	1	0	0	0	0	0	0	0	0	0	0	0	0	1	0	1	0	0	0	0	0	0	0	0	0	0	0	0	0	1	0	0	0	0	0	0	0
1087_SC2021NJS255	Human	-	-	SAL_VC9711AA_AS	EnteroBase	1369	1	0	1	0	0	0	1	0	0	0	0	0	0	0	0	0	0	0	0	1	0	1	0	0	0	0	0	0	0	0	0	0	0	0	0	1	0	0	0	0	0	0	0
1087_SC2021MYS281	Human	-	-	SAL_VC9712AA_AS	EnteroBase	1369	1	0	1	0	0	0	1	0	0	0	0	1	0	0	0	0	0	0	0	1	0	1	0	1	0	0	0	0	0	0	0	0	0	0	0	1	0	0	0	0	0	0	0
1087_SC2021NCS384	Human	-	-	SAL_VC9713AA_AS	EnteroBase	1369	1	0	1	0	0	0	1	0	0	0	0	0	0	0	0	0	0	0	0	1	0	1	0	0	1	0	0	0	0	0	0	0	0	0	0	1	0	0	0	0	0	0	0
1087_SC2021NJS263	Human	-	-	SAL_VC9714AA_AS	EnteroBase	1369	1	0	1	0	0	0	1	0	0	0	0	0	0	0	0	0	0	0	0	1	0	1	0	0	0	0	0	0	0	0	0	0	0	0	0	0	0	0	0	0	0	0	0
1160_SX22_3007SAL	Human	-	-	SAL_VC9715AA_AS	EnteroBase	1369	1	1	0	1	1	0	1	0	0	0	0	0	0	0	1	0	0	0	1	0	0	1	1	0	0	0	1	0	0	1	0	0	0	0	0	1	0	0	0	0	0	0	1
1160_SX22_3015SAL	Human	-	-	SAL_VC9716AA_AS	EnteroBase	1369	1	1	1	0	0	1	1	0	0	0	1	0	0	0	0	0	0	0	1	1	1	1	1	0	0	0	0	0	0	0	0	0	1	0	0	1	0	0	0	0	1	0	1
1087_SC2021MYS175	Human	-	-	SAL_VC9717AA_AS	EnteroBase	1369	1	1	1	0	0	1	1	0	0	0	0	0	0	0	0	0	0	0	1	0	1	1	1	0	0	0	0	1	0	0	0	0	1	0	0	0	0	0	0	0	1	0	1
1087_SC2021MYS282	Human	-	-	SAL_VC9718AA_AS	EnteroBase	-140970	1	1	1	0	0	1	1	0	0	0	0	0	0	0	0	0	0	0	1	0	1	1	1	0	0	0	0	1	0	0	0	0	1	0	0	0	0	0	0	0	1	0	1
1160_SX22_3013SAL	Human	-	-	SAL_VC9719AA_AS	EnteroBase	1369	1	1	1	0	0	1	1	0	0	0	0	0	0	0	0	1	0	0	1	1	1	1	1	0	0	0	0	1	0	0	0	0	1	0	0	0	0	0	0	0	1	0	1
1087_SC2021NCS372	Human	-	-	SAL_VC9720AA_AS	EnteroBase	1369	1	1	1	0	0	1	1	0	0	0	0	0	0	0	0	0	0	0	1	0	1	1	1	0	0	0	0	0	0	0	0	0	1	0	0	0	0	0	0	0	1	0	1
1087_SC2021MYS180	Human	-	-	SAL_VC9721AA_AS	EnteroBase	1369	1	1	1	0	0	1	1	0	0	0	0	0	0	0	0	0	0	0	1	0	1	1	1	0	0	0	0	1	0	0	0	0	1	0	0	0	0	0	0	0	1	0	1
1087_SC2021DYS004	Human	-	-	SAL_VC9722AA_AS	EnteroBase	1369	0	1	1	0	0	1	1	0	1	0	0	0	0	0	0	1	1	0	0	1	1	1	0	1	0	0	0	0	0	0	0	1	0	0	0	1	0	0	0	1	0	0	0
1087_SC2021MYS177	Human	-	-	SAL_VC9723AA_AS	EnteroBase	1369	1	1	1	0	0	1	1	0	0	0	0	0	0	0	0	0	0	0	1	0	1	1	1	0	0	0	0	1	0	0	0	0	1	0	0	0	0	0	0	0	1	0	1
1087_SC2021XDQ017	Human	-	-	SAL_VC9724AA_AS	EnteroBase	60594	1	1	1	0	0	1	1	0	0	0	0	0	0	0	0	0	0	0	1	0	1	1	1	0	0	0	0	1	0	0	0	0	1	0	0	0	0	0	0	0	1	0	1
1087_SC2021MYS116	Human	-	-	SAL_VC9725AA_AS	EnteroBase	1369	1	1	1	0	0	1	1	0	0	0	1	0	0	0	0	1	0	0	0	1	1	0	0	0	0	1	0	0	0	0	0	0	0	0	0	1	0	1	0	0	1	0	0
1148_SD22LC0125SAL	Human	-	-	SAL_VC9726AA_AS	EnteroBase	1369	1	1	1	0	0	1	1	0	0	0	0	0	0	0	0	0	0	0	1	1	1	1	1	0	0	0	0	1	0	0	0	0	1	0	0	0	0	0	0	0	1	0	1
1087_SC2021CDS048	Human	-	-	SAL_VC9727AA_AS	EnteroBase	1369	1	1	1	0	0	1	1	0	0	0	0	0	0	0	0	0	0	0	1	0	1	1	1	0	0	0	0	1	0	0	0	0	1	0	0	0	0	0	0	0	1	0	1
1087_SC2021MYS122	Human	-	-	SAL_VC9728AA_AS	EnteroBase	1369	1	0	1	0	0	0	1	0	0	0	1	0	0	1	0	0	0	0	0	1	0	1	0	0	0	0	1	0	0	0	0	0	0	0	0	0	0	0	0	0	1	1	0
1087_SC2021LZS216	Human	-	-	SAL_VC9729AA_AS	EnteroBase	1369	0	1	1	0	0	0	1	0	0	0	0	0	0	0	1	0	0	0	1	1	0	1	1	0	0	0	1	0	0	1	0	0	0	0	0	1	0	0	0	0	0	0	1
1087_SC2021XDQ010	Human	-	-	SAL_VC9730AA_AS	EnteroBase	1369	0	1	1	0	0	1	1	0	0	0	0	0	0	0	0	0	0	0	1	1	1	1	1	0	0	0	0	0	0	0	0	0	1	0	0	0	0	0	0	0	1	0	1
1087_SC2021NCS381	Human	-	-	SAL_VC9731AA_AS	EnteroBase	1369	1	1	1	0	0	1	1	0	0	0	1	0	0	0	0	0	0	0	1	0	1	1	1	0	0	0	0	1	0	0	0	0	1	0	0	0	0	0	0	0	1	0	1
1087_SC2021NCS383	Human	-	-	SAL_VC9732AA_AS	EnteroBase	1369	1	1	1	0	0	1	1	0	0	0	1	0	0	0	0	0	0	0	1	0	1	1	1	0	0	0	0	1	0	0	0	0	1	0	0	0	0	0	0	0	1	0	1
1087_SC2021MYS224	Human	-	-	SAL_VC9733AA_AS	EnteroBase	1369	1	1	1	0	0	1	1	0	0	0	1	0	0	0	0	0	0	0	1	0	1	1	1	0	0	0	0	1	0	0	0	0	1	0	0	0	0	0	0	0	1	0	1
1087_SC2021LZS045	Human	-	-	SAL_VC9734AA_AS	EnteroBase	1369	1	1	1	0	0	1	1	0	0	0	1	0	0	0	0	1	0	0	1	0	1	1	1	0	0	0	0	1	0	0	0	0	0	1	0	0	0	0	0	0	0	0	1
1160_SX22_3006SAL	Human	-	-	SAL_VC9735AA_AS	EnteroBase	1369	1	1	1	1	1	0	1	0	1	0	0	1	0	0	1	0	0	0	1	1	0	1	0	1	0	0	1	0	0	1	0	0	0	0	0	1	0	0	0	0	0	0	1
1087_SC2021SNS066	Human	-	-	SAL_VC9736AA_AS	EnteroBase	-140970	1	1	1	0	0	1	1	0	0	0	0	0	0	0	0	0	0	0	1	0	1	1	1	0	0	0	0	1	0	0	0	0	1	0	0	1	0	0	0	0	1	0	1
1087_SC2021MYS115	Human	-	-	SAL_VC9737AA_AS	EnteroBase	-140970	1	1	1	0	0	1	1	0	0	0	0	0	0	0	0	0	0	0	1	0	1	1	1	0	0	0	0	1	0	0	0	0	1	0	0	0	0	0	0	0	1	0	1
1087_SC2021NJS244	Human	-	-	SAL_VC9738AA_AS	EnteroBase	-140971	1	1	1	0	0	0	1	0	0	0	1	0	0	0	0	1	0	1	0	1	0	1	1	0	0	0	0	0	0	0	0	0	1	0	0	0	0	0	0	0	0	0	1
1087_SC2021NCS374	Human	-	-	SAL_VC9739AA_AS	EnteroBase	1369	1	1	0	0	0	1	1	0	0	0	0	0	0	0	0	0	0	0	1	1	1	1	0	0	0	0	0	1	0	0	0	0	0	0	0	1	0	0	0	0	0	0	0
1087_SC2021DYS174	Human	-	-	SAL_VC9740AA_AS	EnteroBase	1369	1	1	1	0	0	0	1	0	1	0	1	0	0	1	0	0	0	0	0	1	0	1	0	1	0	0	0	1	0	0	0	1	0	0	0	1	0	0	0	1	1	1	0
1087_SC2021NCS373	Human	-	-	SAL_VC9741AA_AS	EnteroBase	1369	1	1	0	0	0	1	1	0	0	0	0	0	0	0	0	0	0	0	1	1	1	1	0	0	0	0	0	1	0	0	0	0	0	0	0	1	0	0	0	0	0	0	0
SAMEA6101000	Poultry	2018	PRJEB34962	SAL_WB9619AA_AS	EnteroBase	1369	1	1	1	0	0	0	1	0	0	0	0	1	0	0	0	0	0	0	0	1	0	1	0	1	0	0	0	0	0	0	0	0	0	0	0	1	0	0	0	0	0	0	0
SAMEA6101024	Poultry	2018	PRJEB34962	SAL_WB9643AA_AS	EnteroBase	1369	0	0	1	0	0	0	1	0	0	0	1	0	0	0	0	0	0	0	0	1	0	1	1	0	0	0	0	1	0	0	0	0	1	0	0	0	0	0	0	0	1	0	1
SAMEA6101030	Poultry	2018	PRJEB34962	SAL_WB9649AA_AS	EnteroBase	1369	0	1	1	0	0	0	1	0	0	0	1	0	0	0	0	1	0	0	0	1	0	1	1	0	0	0	0	1	0	0	0	0	1	0	0	0	0	0	0	0	1	0	1
SSQZZ21-097	Swine	-	PRJNA861899	SAL_WC2266AA_AS	EnteroBase	1369	1	0	0	0	0	0	1	0	0	0	0	0	0	0	0	0	0	0	0	1	0	1	0	0	0	0	0	0	0	0	0	0	0	0	0	1	0	0	0	0	0	0	1
SSQZZ21-096	Swine	-	PRJNA861899	SAL_WC2267AA_AS	EnteroBase	1369	1	0	1	0	0	0	1	0	0	0	0	1	0	0	0	0	0	0	0	1	0	1	0	1	0	0	0	0	0	0	0	0	0	0	0	1	0	0	0	0	0	0	0
SSQZZ21-093	Swine	-	PRJNA861899	SAL_WC2271AA_AS	EnteroBase	1369	1	0	1	0	0	0	1	0	0	0	0	1	0	0	0	0	0	0	0	1	0	1	0	1	0	0	0	0	0	0	0	0	0	0	0	1	0	0	0	0	0	0	0
SSQZZ21-090	Swine	-	PRJNA861899	SAL_WC2274AA_AS	EnteroBase	1369	1	0	1	0	0	0	1	0	0	0	0	0	0	0	0	0	0	0	1	1	0	1	1	0	0	0	0	0	0	0	0	0	1	0	0	1	0	0	0	0	1	0	1
SSQZZ21-087	Swine	-	PRJNA861899	SAL_WC2277AA_AS	EnteroBase	1369	1	1	1	0	0	0	1	0	0	0	0	0	0	0	0	0	0	0	1	1	0	1	1	0	0	0	0	0	0	0	0	0	1	0	0	1	0	0	0	0	1	0	1
SSWZR21-068	Food	-	PRJNA861899	SAL_WC2303AA_AS	EnteroBase	1369	1	0	0	0	0	0	1	0	0	0	0	0	0	0	0	0	0	0	0	1	0	1	0	0	0	0	0	0	0	0	0	0	0	0	0	1	0	0	0	0	0	0	0
SSWZR21-067	Food	-	PRJNA861899	SAL_WC2304AA_AS	EnteroBase	1369	1	0	0	0	0	0	1	0	0	0	0	0	0	0	0	0	0	0	0	1	0	1	0	0	0	0	0	0	0	0	0	0	0	0	0	1	0	0	0	0	0	0	0
SSWZR21-066	Food	-	PRJNA861899	SAL_WC2305AA_AS	EnteroBase	1369	1	0	0	0	0	0	1	0	0	0	0	0	0	0	0	0	0	0	0	1	0	1	0	0	0	0	0	0	0	0	0	0	0	0	0	1	0	0	0	0	0	0	0
SSQZZ21-056	Swine	-	PRJNA861899	SAL_WC2316AA_AS	EnteroBase	64013	1	1	1	0	0	0	1	0	0	0	0	0	0	0	0	0	0	0	0	1	0	1	0	0	0	0	0	0	0	0	0	0	0	0	0	1	0	0	0	0	0	0	0
SSJHZ21-046	Swine	-	PRJNA861899	SAL_WC2325AA_AS	EnteroBase	1369	1	0	1	0	0	0	1	0	0	0	0	0	0	0	0	0	0	0	0	1	0	1	0	0	0	0	0	0	0	0	0	0	0	0	0	1	0	0	0	0	0	0	0
SSJHZ21-040	Swine	-	PRJNA861899	SAL_WC2332AA_AS	EnteroBase	1369	1	1	1	0	0	1	1	0	0	0	0	0	0	0	0	1	0	0	1	1	1	1	1	0	0	0	0	0	0	0	0	0	1	0	0	1	0	0	0	0	1	0	0
SSWZZ21-124	Swine	-	PRJNA861899	SAL_WC2375AA_AS	EnteroBase	1369	1	0	0	0	0	0	1	0	0	0	0	0	0	0	0	0	0	0	0	1	0	1	0	0	0	0	0	0	0	0	0	0	0	0	0	0	0	0	0	0	0	0	0
SSWZZ21-123	Swine	-	PRJNA861899	SAL_WC2376AA_AS	EnteroBase	1369	1	0	1	0	0	0	1	0	0	0	0	0	0	0	0	0	0	0	0	1	0	1	0	0	0	0	0	0	0	0	0	0	0	0	0	0	0	0	0	0	0	0	0
SSHZZ21-117	Swine	-	PRJNA861899	SAL_WC2382AA_AS	EnteroBase	1369	1	1	1	0	0	1	1	0	0	0	0	0	0	0	0	0	0	0	1	1	1	1	1	0	0	0	0	0	0	0	0	0	1	0	0	0	0	0	0	0	1	0	1
SSHZZ21-116	Swine	-	PRJNA861899	SAL_WC2383AA_AS	EnteroBase	1369	1	1	1	0	0	0	1	0	0	0	0	0	0	0	0	0	0	0	0	1	0	1	0	0	0	0	0	0	0	0	0	0	0	0	0	1	0	0	0	0	0	0	0
SSJXR21-114	Food	-	PRJNA861899	SAL_WC2386AA_AS	EnteroBase	1369	1	0	1	0	0	0	1	0	0	0	0	0	0	0	0	0	0	0	0	1	0	1	0	0	0	0	0	0	0	0	0	0	0	0	0	1	0	0	0	0	0	0	0
SSNBZ21-001	Swine	-	PRJNA861899	SAL_WC2397AA_AS	EnteroBase	1369	1	0	1	0	0	0	1	0	0	0	0	0	0	0	0	0	0	0	0	1	0	1	0	0	0	0	0	0	0	0	0	0	0	0	0	0	0	0	0	0	0	0	0
SSWZZ21-121	Swine	-	PRJNA861899	SAL_WC2612AA_AS	EnteroBase	1369	1	0	1	0	0	0	1	0	0	0	0	0	0	0	0	0	0	0	0	1	0	1	0	0	0	0	0	0	0	0	0	0	0	0	0	0	0	0	0	0	0	0	0
22	Human	2020	-	SAL_WC4126AA_AS	EnteroBase	1369	1	1	1	0	0	1	1	0	0	0	0	0	0	0	0	1	0	0	1	1	1	1	1	0	0	0	0	0	0	0	0	0	1	0	0	0	0	0	0	0	1	0	1
YZU4134	Swine	2022	PRJEB55690	SAL_WC6952AA_AS	EnteroBase	1369	1	1	1	0	0	0	1	0	0	0	0	0	0	0	0	0	0	0	0	1	0	1	0	0	0	0	0	0	0	0	0	0	0	0	0	1	0	0	0	0	0	0	0
YZU3353	Swine	2021	PRJEB55690	SAL_WC6953AA_AS	EnteroBase	1369	1	1	1	0	0	1	1	0	1	0	1	0	0	0	0	0	0	0	1	0	1	0	0	1	0	0	0	0	0	0	0	1	0	0	0	0	0	1	0	1	1	1	0
YZU3350	Swine	2021	PRJEB55690	SAL_WC6954AA_AS	EnteroBase	-142274	1	1	0	0	0	0	1	0	0	0	1	0	0	0	0	0	0	0	1	0	0	0	0	0	0	0	0	0	0	0	0	0	0	0	0	0	0	1	0	0	1	1	0
YZU3349	Swine	2021	PRJEB55690	SAL_WC6955AA_AS	EnteroBase	1369	1	1	1	0	0	1	1	0	1	0	1	0	0	0	0	0	0	0	1	0	1	0	0	1	0	0	0	0	0	0	0	1	0	0	0	0	0	1	0	1	1	1	0
YZU3348	Swine	2021	PRJEB55690	SAL_WC6956AA_AS	EnteroBase	1369	1	1	1	0	0	1	1	0	1	0	1	0	0	0	0	0	0	0	1	0	1	0	0	1	0	0	0	0	0	0	0	1	0	0	0	0	0	1	0	1	1	1	0
YZU3346	Swine	2021	PRJEB55690	SAL_WC6957AA_AS	EnteroBase	1369	1	1	1	0	0	1	1	0	1	0	1	0	0	0	0	0	0	0	1	0	1	0	0	1	0	0	0	0	0	0	0	1	0	0	0	0	0	1	0	1	1	1	0
YZU3339	Swine	2021	PRJEB55690	SAL_WC6958AA_AS	EnteroBase	1369	1	1	1	0	0	0	1	0	1	0	1	0	0	0	0	0	0	0	1	0	0	0	0	1	0	0	0	0	0	0	0	1	0	0	0	0	0	1	0	1	1	1	0
WW012	Swine	2016	PRJNA224116	SAL_XA0259AA_AS	EnteroBase	1369	1	1	0	0	0	0	1	0	0	0	1	0	0	0	0	1	0	0	0	1	0	1	0	0	0	0	0	0	0	0	0	0	0	0	0	0	0	0	0	0	1	1	0
81741	Human	2015	PRJNA224116	SAL_XA0337AA_AS	EnteroBase	1337	1	1	0	0	1	0	1	0	0	0	0	0	1	0	0	0	0	0	0	0	0	0	0	0	0	0	0	1	0	0	1	0	0	0	0	1	0	0	0	0	0	0	0
SSQZZ21-095	Swine	-	PRJNA861899	SAL_XC2381AA_AS	EnteroBase	1369	1	0	1	0	0	0	1	0	0	0	0	1	0	0	0	0	0	0	0	1	0	1	0	1	0	0	0	0	0	0	0	0	0	0	0	1	0	0	0	0	0	0	0
SSQZZ21-094	Swine	-	PRJNA861899	SAL_XC2382AA_AS	EnteroBase	1369	1	0	1	0	0	0	1	0	0	0	0	1	0	0	0	0	0	0	0	1	0	1	0	1	0	0	0	0	0	0	0	0	0	0	0	1	0	0	0	0	0	0	0
SSWZR21-069	Food	-	PRJNA861899	SAL_XC2391AA_AS	EnteroBase	1369	1	0	1	0	0	0	1	0	0	0	0	0	0	0	0	0	0	0	0	1	0	1	0	0	0	0	0	0	0	0	0	0	0	0	0	1	0	0	0	0	0	0	0
SSWZR21-065	Food	-	PRJNA861899	SAL_XC2392AA_AS	EnteroBase	1369	1	0	0	0	0	0	1	0	0	0	0	0	0	0	0	0	0	0	0	1	0	1	0	0	0	0	0	0	0	0	0	0	0	0	0	1	0	0	0	0	0	0	0
SSJHZ21-042	Swine	-	PRJNA861899	SAL_XC2399AA_AS	EnteroBase	1369	1	0	1	0	0	1	1	0	0	0	0	0	0	0	0	1	0	0	1	1	1	1	1	0	0	0	0	0	0	0	0	0	1	0	0	1	0	0	0	0	1	0	0
SSJHZ21-041	Swine	-	PRJNA861899	SAL_XC2400AA_AS	EnteroBase	1369	1	1	1	0	0	1	1	0	0	0	0	0	0	0	0	1	0	0	1	1	1	1	1	0	0	0	0	0	0	0	0	0	1	0	0	1	0	0	0	0	1	0	0
SSWZZ21-122	Swine	-	PRJNA861899	SAL_XC2414AA_AS	EnteroBase	1369	1	0	1	0	0	0	1	0	0	0	0	0	0	0	0	0	0	0	0	1	0	1	0	0	0	0	0	0	0	0	0	0	0	0	0	0	0	0	0	0	0	0	0
SSNBZ21-002	Swine	-	PRJNA861899	SAL_XC2415AA_AS	EnteroBase	1369	1	0	1	0	0	0	1	0	0	0	0	0	0	0	0	0	0	0	0	1	0	1	0	0	0	0	0	0	0	0	0	0	0	0	0	0	0	0	0	0	0	0	0
salm18	Human	2021	PRJNA909212	SAL_YC7323AA_AS	EnteroBase	60594	1	0	1	0	0	0	1	0	0	0	0	0	0	0	0	0	0	0	0	1	0	1	0	0	1	0	0	0	0	0	0	0	0	0	0	0	0	0	0	0	0	0	0
6M-99	Swine	2021	PRJNA912362	-	This study	1369	1	1	1	0	0	0	1	0	0	0	0	0	0	0	0	0	0	0	0	1	0	1	0	0	0	0	0	0	0	0	0	0	0	0	0	1	0	0	0	0	0	0	0
6M-97	Swine	2021	PRJNA912362	-	This study	1369	1	0	1	0	0	0	1	0	0	0	0	0	0	0	0	0	0	0	0	1	0	1	0	0	0	0	0	0	0	0	0	0	0	0	0	1	0	0	0	0	0	0	0
6M-96	Swine	2021	PRJNA912362	-	This study	1369	1	0	1	0	0	0	1	0	0	0	0	0	0	0	0	0	0	0	0	1	0	1	0	0	0	0	0	0	0	0	0	0	0	0	0	1	0	0	0	0	0	0	0
6M-95	Swine	2021	PRJNA912362	-	This study	1369	1	0	1	0	0	0	1	0	0	0	0	0	0	0	0	0	0	0	0	1	0	1	0	0	0	0	0	0	0	0	0	0	0	0	0	1	0	0	0	0	0	0	0
6M-94	Swine	2021	PRJNA912362	-	This study	1369	1	0	1	0	0	0	1	0	0	0	0	0	0	0	0	0	0	0	0	1	0	1	0	0	0	0	0	0	0	0	0	0	0	0	0	1	0	0	0	0	0	0	0
6M-93	Swine	2021	PRJNA912362	-	This study	1369	1	0	1	0	0	0	1	0	0	0	0	0	0	0	0	0	0	0	0	1	0	1	0	0	0	0	0	0	0	0	0	0	0	0	0	1	0	0	0	0	0	0	0
6M-92	Swine	2021	PRJNA912362	-	This study	1369	1	0	1	0	0	0	1	0	0	0	0	0	0	0	0	0	0	0	0	1	0	1	0	0	0	0	0	0	0	0	0	0	0	0	0	1	0	0	0	0	0	0	0
6M-91	Swine	2021	PRJNA912362	-	This study	1369	1	0	1	0	0	0	1	0	0	0	0	0	0	0	0	0	0	0	0	1	0	1	0	0	0	0	0	0	0	0	0	0	0	0	0	1	0	0	0	0	0	0	0
6M-90	Swine	2021	PRJNA912362	-	This study	1369	1	0	1	0	0	0	1	0	0	0	0	0	0	0	0	0	0	0	0	1	0	1	0	0	0	0	0	0	0	0	0	0	0	0	0	1	0	0	0	0	0	0	0
6M-89	Swine	2021	PRJNA912362	-	This study	1369	1	0	1	0	0	0	1	0	0	0	0	0	0	0	0	0	0	0	0	1	0	1	0	0	0	0	0	0	0	0	0	0	0	0	0	1	0	0	0	0	0	0	0
6M-88	Swine	2021	PRJNA912362	-	This study	1369	1	0	1	0	0	0	1	0	0	0	0	0	0	0	0	0	0	0	0	1	0	1	0	0	0	0	0	0	0	0	0	0	0	0	0	1	0	0	0	0	0	0	0
6M-84	Swine	2021	PRJNA912362	-	This study	1369	1	0	1	0	0	0	1	0	0	0	0	0	0	0	0	0	0	0	0	1	0	1	0	0	0	0	0	0	0	0	0	0	0	0	0	1	0	0	0	0	0	0	0
6M-83	Swine	2021	PRJNA912362	-	This study	1369	1	0	1	0	0	0	1	0	0	0	0	0	0	0	0	0	0	0	0	1	0	1	0	0	0	0	0	0	0	0	0	0	0	0	0	1	0	0	0	0	0	0	0
6M-82	Swine	2021	PRJNA912362	-	This study	1369	1	0	1	0	0	0	1	0	0	0	0	0	0	0	0	0	0	0	0	1	0	1	0	0	0	0	0	0	0	0	0	0	0	0	0	1	0	0	0	0	0	0	0
6M-81	Swine	2021	PRJNA912362	-	This study	1369	1	0	1	0	0	0	1	0	0	0	0	0	0	0	0	0	0	0	0	1	0	1	0	0	0	0	0	0	0	0	0	0	0	0	0	1	0	0	0	0	0	0	0
6M-80	Swine	2021	PRJNA912362	-	This study	1369	1	0	1	0	0	0	1	0	0	0	0	0	0	0	0	0	0	0	0	1	0	1	0	0	0	0	0	0	0	0	0	0	0	0	0	1	0	0	0	0	0	0	0
6M-78	Swine	2021	PRJNA912362	-	This study	1369	1	0	1	0	0	1	1	0	0	0	0	0	0	0	0	0	0	0	1	1	1	1	1	0	0	0	0	0	0	0	0	0	1	0	0	0	0	0	0	0	1	0	1
6M-76	Swine	2021	PRJNA912362	-	This study	1369	1	1	1	0	0	0	1	0	0	0	0	0	0	0	0	0	0	0	0	1	0	1	0	0	0	0	0	0	0	0	0	0	0	0	0	1	0	0	0	0	0	0	0
6M-74	Swine	2021	PRJNA912362	-	This study	1369	1	0	1	0	0	0	1	0	0	0	0	0	0	0	0	0	0	0	0	1	0	1	0	0	0	0	0	0	0	0	0	0	0	0	0	1	0	0	0	0	0	0	0
6M-73	Swine	2021	PRJNA912362	-	This study	1369	1	0	1	0	0	0	1	0	0	0	0	0	0	0	0	0	0	0	0	1	0	1	0	0	0	0	0	0	0	0	0	0	0	0	0	1	0	0	0	0	0	0	0
6M-71	Swine	2021	PRJNA912362	-	This study	1369	1	0	1	0	0	1	1	0	0	0	0	0	0	0	0	0	0	0	1	1	1	1	1	0	0	0	0	0	0	0	0	0	1	0	0	0	0	0	0	0	1	0	1
6M-70	Swine	2021	PRJNA912362	-	This study	1369	1	1	1	0	0	0	1	0	0	0	0	0	0	0	0	0	0	0	0	1	0	1	0	0	0	0	0	0	0	0	0	0	0	0	0	1	0	0	0	0	0	0	0
6M-69	Swine	2021	PRJNA912362	-	This study	1369	1	0	1	0	0	0	1	0	0	0	0	0	0	0	0	0	0	0	0	1	0	1	0	0	0	0	0	0	0	0	0	0	0	0	0	1	0	0	0	0	0	0	0
6M-68	Swine	2021	PRJNA912362	-	This study	1369	1	0	1	0	0	0	1	0	0	0	0	0	0	0	0	0	0	0	0	1	0	1	0	0	0	0	0	0	0	0	0	0	0	0	0	1	0	0	0	0	0	0	0
6M-67	Swine	2021	PRJNA912362	-	This study	1369	1	0	1	0	0	0	1	0	0	0	0	0	0	0	0	0	0	0	0	1	0	1	0	0	0	0	0	0	0	0	0	0	0	0	0	1	0	0	0	0	0	0	0
6M-65	Swine	2021	PRJNA912362	-	This study	1369	1	0	1	0	0	0	1	0	0	0	0	0	0	0	0	0	0	0	0	1	0	1	0	0	0	0	0	0	0	0	0	0	0	0	0	1	0	0	0	0	0	0	0
6M-64	Swine	2021	PRJNA912362	-	This study	1369	1	0	1	0	0	0	1	0	0	0	0	0	0	0	0	0	0	0	0	1	0	1	0	0	0	0	0	0	0	0	0	0	0	0	0	1	0	0	0	0	0	0	0
6M-63	Swine	2021	PRJNA912362	-	This study	1369	1	0	1	0	0	0	1	0	0	0	0	0	0	0	0	0	0	0	0	1	0	1	0	0	0	0	0	0	0	0	0	0	0	0	0	1	0	0	0	0	0	0	0
6M-62	Swine	2021	PRJNA912362	-	This study	1369	1	0	1	0	0	0	1	0	0	0	0	0	0	0	0	0	0	0	0	1	0	1	0	0	0	0	0	0	0	0	0	0	0	0	0	1	0	0	0	0	0	0	0
6M-61	Swine	2021	PRJNA912362	-	This study	1369	1	0	1	0	0	0	1	0	0	0	0	0	0	0	0	0	0	0	0	1	0	1	0	0	0	0	0	0	0	0	0	0	0	0	0	1	0	0	0	0	0	0	0
6M-60	Swine	2021	PRJNA912362	-	This study	1369	1	0	1	0	0	0	1	0	0	0	0	0	0	0	0	0	0	0	0	1	0	1	0	0	0	0	0	0	0	0	0	0	0	0	0	1	0	0	0	0	0	0	0
6M-59	Swine	2021	PRJNA912362	-	This study	1369	1	0	1	0	0	0	1	0	0	0	0	0	0	0	0	0	0	0	0	1	0	1	0	0	0	0	0	0	0	0	0	0	0	0	0	1	0	0	0	0	0	0	0
6M-58	Swine	2021	PRJNA912362	-	This study	1369	1	0	1	0	0	1	1	0	0	0	0	0	0	0	0	0	0	0	1	1	1	1	1	0	0	0	0	0	0	0	0	0	1	0	0	0	0	0	0	0	1	0	1
6M-56	Swine	2021	PRJNA912362	-	This study	1369	1	1	1	0	0	0	1	0	0	0	0	0	0	0	0	0	0	0	0	1	0	1	0	0	0	0	0	0	0	0	0	0	0	0	0	1	0	0	0	0	0	0	0
6M-55	Swine	2021	PRJNA912362	-	This study	1369	1	0	1	0	0	0	1	0	0	0	0	0	0	0	0	0	0	0	0	1	0	1	0	0	0	0	0	0	0	0	0	0	0	0	0	1	0	0	0	0	0	0	0
6M-54	Swine	2021	PRJNA912362	-	This study	1369	0	0	1	0	0	1	1	0	1	0	1	0	0	0	0	0	0	0	1	1	1	1	0	1	0	1	0	0	0	0	0	1	0	0	0	0	0	1	0	1	1	1	0
6M-53	Swine	2021	PRJNA912362	-	This study	1369	1	1	1	0	0	0	1	0	0	0	0	0	0	0	0	0	0	0	0	1	0	1	0	0	0	0	0	0	0	0	0	0	0	0	0	1	0	0	0	0	0	0	0
6M-52	Swine	2021	PRJNA912362	-	This study	1369	1	0	1	0	0	0	1	0	0	0	0	0	0	0	0	0	0	0	0	1	0	1	0	0	0	0	0	0	0	0	0	0	0	0	0	1	0	0	0	0	0	0	0
6M-51	Swine	2021	PRJNA912362	-	This study	1369	1	0	1	0	0	0	1	0	0	0	0	0	0	0	0	0	0	0	0	1	0	1	0	0	0	0	0	0	0	0	0	0	0	0	0	1	0	0	0	0	0	0	0
6M-48	Swine	2021	PRJNA912362	-	This study	1369	1	0	1	0	0	0	1	0	0	0	0	0	0	0	0	0	0	0	0	1	0	1	0	0	0	0	0	0	0	0	0	0	0	0	0	1	0	0	0	0	0	0	0
6M-47	Swine	2021	PRJNA912362	-	This study	1369	1	0	1	0	0	0	1	0	0	0	0	0	0	0	0	0	0	0	0	1	0	1	0	0	0	0	0	0	0	0	0	0	0	0	0	1	0	0	0	0	0	0	0
6M-46	Swine	2021	PRJNA912362	-	This study	1369	1	0	1	0	0	0	1	0	0	0	0	0	0	0	0	0	0	0	0	1	0	1	0	0	0	0	0	0	0	0	0	0	0	0	0	1	0	0	0	0	0	0	0
6M-101	Swine	2021	PRJNA912362	-	This study	1369	1	0	1	0	0	0	1	0	0	0	0	0	0	0	0	0	0	0	0	1	0	1	0	0	0	0	0	0	0	0	0	0	0	0	0	1	0	0	0	0	0	0	0
3M-26	Swine	2021	PRJNA912362	-	This study	60594	1	0	1	0	0	1	1	0	0	0	0	0	0	0	0	0	0	0	1	1	1	1	1	0	0	0	0	1	0	0	0	0	1	0	0	0	0	0	0	0	1	0	1
3M-23	Swine	2021	PRJNA912362	-	This study	60594	1	1	1	0	0	1	1	0	0	0	0	0	0	0	0	0	0	0	1	1	1	1	1	0	0	0	0	1	0	0	0	0	1	0	0	0	0	0	0	0	1	0	1
[truncated: 27 more columns]
